# Supplementary material for: Carbonate-rich dendrolitic cones: insights into a modern analog for incipient microbialite formation, Little Hot Creek, Long Valley Caldera, California
Source: NPJ Biofilms Microbiomes. 2017 Nov 21;3:32. doi: 10.1038/s41522-017-0041-2 (PMC5698408; doi:10.1038/s41522-017-0041-2)
Supplement: Supplementary file 1 — Table S1 [file 41522_2017_41_MOESM1_ESM.xlsx]

## Sheet: 20170525_CP_master_mapping_noGe
Table S1. QIIME-compatible mapping file used to process raw 16S rRNA gene sequencing reads.
Sample	Replicate	Barcode Sequence	Linker Primer Sequence	Reverse Primer	Sample Type	Sample Material
G3001	1	GCCAAGGATAGG	CGTAAAACGACGGCCAGCACMGCCGCGGTAA	TACNVGGGTATCTAATCC	Cone Pool Water	Water
G3002	2	GTCCGCAAGTTA	CGTAAAACGACGGCCAGCACMGCCGCGGTAA	TACNVGGGTATCTAATCC	Cone Pool Water	Water
G3003	3	CGGCCTAAGTTC	CGTAAAACGACGGCCAGCACMGCCGCGGTAA	TACNVGGGTATCTAATCC	Cone Pool Water	Water
G3004	1	AAGTGGCTATCC	CGTAAAACGACGGCCAGCACMGCCGCGGTAA	TACNVGGGTATCTAATCC	Cone Tip	Microbial Mat
G3007	2	AACCGATGTACC	CGTAAAACGACGGCCAGCACMGCCGCGGTAA	TACNVGGGTATCTAATCC	Cone Tip	Microbial Mat
G3010	3	TCGATTGGCCGT	CGTAAAACGACGGCCAGCACMGCCGCGGTAA	TACNVGGGTATCTAATCC	Cone Tip	Microbial Mat
G3005	1	TGAGTGGTCTGT	CGTAAAACGACGGCCAGCACMGCCGCGGTAA	TACNVGGGTATCTAATCC	Cone Middle	Microbial Mat
G3008	2	GTCATAAGAACC	CGTAAAACGACGGCCAGCACMGCCGCGGTAA	TACNVGGGTATCTAATCC	Cone Middle	Microbial Mat
G3011	3	ACGCACATACAA	CGTAAAACGACGGCCAGCACMGCCGCGGTAA	TACNVGGGTATCTAATCC	Cone Middle	Microbial Mat
G3022	1	GCATTACTGGAC	CGTAAAACGACGGCCAGCACMGCCGCGGTAA	TACNVGGGTATCTAATCC	Adjacent Mat	Microbial Mat
G3009	2	TTGGGCCACATA	CGTAAAACGACGGCCAGCACMGCCGCGGTAA	TACNVGGGTATCTAATCC	Adjacent Mat	Microbial Mat
G3012	3	CACACAAAGTCA	CGTAAAACGACGGCCAGCACMGCCGCGGTAA	TACNVGGGTATCTAATCC	Adjacent Mat	Microbial Mat
G3019	1	AACTGCGATATG	CGTAAAACGACGGCCAGCACMGCCGCGGTAA	TACNVGGGTATCTAATCC	West Mat	Microbial Mat
G3020	2	CTTCCAACTCAT	CGTAAAACGACGGCCAGCACMGCCGCGGTAA	TACNVGGGTATCTAATCC	West Mat	Microbial Mat
G3021	3	CGTGCACAATTG	CGTAAAACGACGGCCAGCACMGCCGCGGTAA	TACNVGGGTATCTAATCC	West Mat	Microbial Mat
G4042.10	1	TATGAACGTCCG	CGTAAAACGACGGCCAGCACMGCCGCGGTAA	TACNVGGGTATCTAATCC	Outflow Pool Mat	Microbial Mat
G4041	2	TAATGCCCAGGT	CGTAAAACGACGGCCAGCACMGCCGCGGTAA	TACNVGGGTATCTAATCC	Outflow Pool Mat	Microbial Mat
G4040	3	GTTCCTCCATTA	CGTAAAACGACGGCCAGCACMGCCGCGGTAA	TACNVGGGTATCTAATCC	Outflow Pool Mat	Microbial Mat
