# Supplementary material for: Carbonate-rich dendrolitic cones: insights into a modern analog for incipient microbialite formation, Little Hot Creek, Long Valley Caldera, California
Source: NPJ Biofilms Microbiomes. 2017 Nov 21;3:32. doi: 10.1038/s41522-017-0041-2 (PMC5698408; doi:10.1038/s41522-017-0041-2)
Supplement: Supplementary file 2 — Table S2 [file 41522_2017_41_MOESM2_ESM.xlsx]

## Sheet: Table S2
Table S2: Absolute abundance of OTUs detected in each sample.
#OTU ID	G3001	G3002	G3003	G3004	G3007	G3010	G3005	G3008	G3011	G3022	G3009	G3012	G3019	G3020	G3021	G4042.10	G4041	G4040	Kingdom	Phylum	Class	Order	Family	Genus	Species
OTU_731	4	0	1	0	0	0	7	1	0	5	0	92	0	0	0	2	1	1	D_0__Archaea	D_1__Aenigmarchaeota	D_2__Deep Sea Euryarchaeotic Group(DSEG)	D_3__uncultured archaeon	D_4__uncultured archaeon	D_5__uncultured archaeon	D_6__uncultured archaeon
OTU_385	29	12	13	0	0	0	2	0	0	2	0	1	0	0	0	2	1	3	D_0__Archaea	D_1__Aenigmarchaeota	D_2__Deep Sea Euryarchaeotic Group(DSEG)	D_3__uncultured archaeon	D_4__uncultured archaeon	D_5__uncultured archaeon	D_6__uncultured archaeon
OTU_730	0	0	0	0	0	0	0	0	0	0	0	0	0	0	0	0	0	0	D_0__Archaea	D_1__Aenigmarchaeota	D_2__Deep Sea Euryarchaeotic Group(DSEG)	D_3__uncultured archaeon	D_4__uncultured archaeon	D_5__uncultured archaeon	D_6__uncultured archaeon
OTU_2340	0	0	0	0	0	0	0	0	0	0	0	0	0	0	0	0	0	0	D_0__Archaea	D_1__Aenigmarchaeota	D_2__Deep Sea Euryarchaeotic Group(DSEG)	D_3__uncultured archaeon	D_4__uncultured archaeon	D_5__uncultured archaeon	D_6__uncultured archaeon
OTU_2449	0	0	0	0	0	0	0	0	0	0	0	0	0	0	0	0	0	0	D_0__Archaea	D_1__Aenigmarchaeota	D_2__Deep Sea Euryarchaeotic Group(DSEG)	D_3__uncultured archaeon	D_4__uncultured archaeon	D_5__uncultured archaeon	D_6__uncultured archaeon
OTU_801	0	0	0	0	0	0	0	0	0	1	4	66	0	0	0	0	0	0	D_0__Archaea	D_1__Aenigmarchaeota	D_2__Deep Sea Euryarchaeotic Group(DSEG)	D_3__uncultured euryarchaeote	D_4__uncultured euryarchaeote	D_5__uncultured euryarchaeote	D_6__uncultured euryarchaeote
OTU_561	3	1	3	0	0	0	4	0	0	0	0	36	0	0	0	0	0	0	D_0__Archaea	D_1__Aenigmarchaeota	D_2__Deep Sea Euryarchaeotic Group(DSEG)
OTU_482	0	0	1	0	0	0	0	0	0	0	0	0	0	1	0	0	0	0	D_0__Archaea	D_1__Aigarchaeota	D_2__Aigarchaeota Incertae Sedis	D_3__Unknown Order	D_4__Unknown Family	D_5__Candidatus Caldiarchaeum	D_6__uncultured archaeon
OTU_424	0	0	0	0	0	0	0	0	0	0	0	0	0	0	0	0	1	0	D_0__Archaea	D_1__Aigarchaeota	D_2__Aigarchaeota Incertae Sedis	D_3__Unknown Order	D_4__Unknown Family	D_5__Candidatus Caldiarchaeum	D_6__uncultured archaeon
OTU_362	0	0	0	1	1	0	0	0	0	0	0	1	0	0	1	0	0	1	D_0__Archaea	D_1__Aigarchaeota	D_2__Aigarchaeota Incertae Sedis	D_3__Unknown Order	D_4__Unknown Family	D_5__Candidatus Caldiarchaeum	D_6__uncultured archaeon
OTU_496	0	1	2	1	0	0	0	2	0	0	1	0	0	0	0	1	0	0	D_0__Archaea	D_1__Aigarchaeota	D_2__Aigarchaeota Incertae Sedis	D_3__Unknown Order	D_4__Unknown Family	D_5__Candidatus Caldiarchaeum	D_6__uncultured archaeon
OTU_1085	0	0	0	0	0	0	0	1	0	0	0	0	0	0	0	0	0	0	D_0__Archaea	D_1__Aigarchaeota	D_2__Aigarchaeota Incertae Sedis	D_3__Unknown Order	D_4__Unknown Family	D_5__Candidatus Caldiarchaeum	D_6__uncultured archaeon
OTU_2217	0	0	0	0	0	0	0	0	0	0	0	0	0	0	0	0	0	0	D_0__Archaea	D_1__Aigarchaeota	D_2__Aigarchaeota Incertae Sedis	D_3__Unknown Order	D_4__Unknown Family	D_5__Candidatus Caldiarchaeum	D_6__uncultured archaeon
OTU_2221	0	0	0	0	0	0	0	0	0	0	0	0	0	0	0	0	0	0	D_0__Archaea	D_1__Aigarchaeota	D_2__Aigarchaeota Incertae Sedis	D_3__Unknown Order	D_4__Unknown Family	D_5__Candidatus Caldiarchaeum	D_6__uncultured archaeon
OTU_411	0	0	4	1	0	0	1	1	0	2	0	0	350	1	2	1	0	0	D_0__Archaea	D_1__Aigarchaeota	D_2__Aigarchaeota Incertae Sedis	D_3__Unknown Order	D_4__Unknown Family	D_5__Candidatus Caldiarchaeum	D_6__uncultured crenarchaeote
OTU_747	0	0	0	0	0	0	1	0	0	0	0	0	0	0	0	0	0	0	D_0__Archaea	D_1__Aigarchaeota	D_2__Aigarchaeota Incertae Sedis	D_3__Unknown Order	D_4__Unknown Family	D_5__Candidatus Caldiarchaeum	D_6__uncultured crenarchaeote
OTU_435	1	0	1	1	0	0	0	0	0	0	1	0	0	0	0	0	0	1	D_0__Archaea	D_1__Aigarchaeota	D_2__Aigarchaeota Incertae Sedis	D_3__Unknown Order	D_4__Unknown Family	D_5__Candidatus Caldiarchaeum
OTU_2335	0	0	1	0	0	0	0	0	0	0	0	0	0	0	0	0	0	0	D_0__Archaea	D_1__Crenarchaeota	D_2__Thermoprotei	D_3__Desulfurococcales	D_4__Desulfurococcaceae	D_5__Ignisphaera	D_6__uncultured archaeon
OTU_2486	0	0	0	0	0	0	0	0	0	0	0	0	0	0	0	0	0	0	D_0__Archaea	D_1__Crenarchaeota	D_2__Thermoprotei	D_3__Desulfurococcales	D_4__Desulfurococcaceae	D_5__Ignisphaera	D_6__uncultured archaeon
OTU_1319	0	0	0	0	0	0	0	0	0	0	0	0	0	0	0	0	0	0	D_0__Archaea	D_1__Crenarchaeota	D_2__Thermoprotei	D_3__Desulfurococcales	D_4__Desulfurococcaceae	D_5__Ignisphaera	D_6__uncultured archaeon
OTU_854	0	0	0	0	0	0	1	0	0	0	0	0	0	0	0	0	0	0	D_0__Archaea	D_1__Crenarchaeota	D_2__Thermoprotei	D_3__Desulfurococcales	D_4__Desulfurococcaceae	D_5__Thermosphaera	D_6__uncultured archaeon
OTU_2475	0	0	0	0	0	0	0	1	0	0	0	0	0	0	0	0	0	0	D_0__Archaea	D_1__Crenarchaeota	D_2__Thermoprotei	D_3__Desulfurococcales	D_4__Desulfurococcaceae	D_5__uncultured archaeon	D_6__uncultured archaeon
OTU_2487	0	0	0	0	0	0	0	0	0	0	0	0	0	0	0	0	0	0	D_0__Archaea	D_1__Crenarchaeota	D_2__Thermoprotei	D_3__Desulfurococcales	D_4__Desulfurococcaceae
OTU_1137	0	0	0	0	0	0	0	1	0	0	0	0	0	0	0	0	0	0	D_0__Archaea	D_1__Crenarchaeota	D_2__Thermoprotei	D_3__Fervidicoccales	D_4__Fervidicoccaceae	D_5__uncultured	D_6__uncultured archaeon
OTU_556	0	0	0	0	0	0	0	1	0	0	0	0	0	0	1	0	2	0	D_0__Archaea	D_1__Crenarchaeota	D_2__Thermoprotei	D_3__Fervidicoccales	D_4__Fervidicoccaceae	D_5__uncultured
OTU_538	0	3	0	0	0	0	0	0	1	1	1	0	1	0	0	0	0	3	D_0__Archaea	D_1__Crenarchaeota	D_2__Thermoprotei	D_3__Terrestrial Miscellaneous Gp(TMCG)	D_4__uncultured archaeon	D_5__uncultured archaeon	D_6__uncultured archaeon
OTU_2219	0	0	0	0	0	0	0	0	0	0	0	0	0	0	0	0	0	0	D_0__Archaea	D_1__Crenarchaeota	D_2__Thermoprotei	D_3__Terrestrial Miscellaneous Gp(TMCG)	D_4__uncultured archaeon	D_5__uncultured archaeon	D_6__uncultured archaeon
OTU_2350	0	0	0	0	0	0	0	0	0	0	0	0	0	0	0	0	0	0	D_0__Archaea	D_1__Crenarchaeota	D_2__Thermoprotei	D_3__Terrestrial Miscellaneous Gp(TMCG)	D_4__uncultured archaeon	D_5__uncultured archaeon	D_6__uncultured archaeon
OTU_642	0	0	0	0	0	0	0	0	0	0	0	0	0	0	0	0	0	0	D_0__Archaea	D_1__Crenarchaeota	D_2__Thermoprotei	D_3__Terrestrial Miscellaneous Gp(TMCG)	D_4__uncultured crenarchaeote	D_5__uncultured crenarchaeote	D_6__uncultured crenarchaeote
OTU_494	3	1	3	0	0	0	0	0	0	0	0	1	10	0	0	0	0	0	D_0__Archaea	D_1__Crenarchaeota	D_2__Thermoprotei	D_3__Terrestrial Miscellaneous Gp(TMCG)
OTU_2511	0	0	0	0	0	0	0	0	0	0	0	0	0	0	0	0	0	0	D_0__Archaea	D_1__Crenarchaeota	D_2__Thermoprotei	D_3__Terrestrial Miscellaneous Gp(TMCG)
OTU_2488	0	0	0	0	0	0	0	0	0	0	0	0	0	0	0	0	0	0	D_0__Archaea	D_1__Crenarchaeota	D_2__Thermoprotei	D_3__Thermoproteales	D_4__Thermofilaceae	D_5__Thermofilum	D_6__uncultured archaeon
OTU_2458	0	0	0	0	0	0	1	0	1	0	1	1	0	0	0	1	1	0	D_0__Archaea	D_1__Crenarchaeota	D_2__Thermoprotei	D_3__Thermoproteales	D_4__Thermofilaceae	D_5__Thermofilum
OTU_2483	0	0	0	0	0	0	0	0	0	0	0	0	0	0	0	0	0	0	D_0__Archaea	D_1__Crenarchaeota	D_2__Thermoprotei	D_3__Thermoproteales	D_4__Thermofilaceae	D_5__Thermofilum
OTU_2503	0	0	0	0	0	0	0	0	0	0	0	0	0	0	0	0	0	0	D_0__Archaea	D_1__Crenarchaeota	D_2__Thermoprotei	D_3__Thermoproteales	D_4__Thermofilaceae	D_5__Thermofilum
OTU_66	3	3	0	1	0	0	0	0	0	0	0	0	0	1	1	0	0	0	D_0__Archaea	D_1__Euryarchaeota	D_2__Archaeoglobi	D_3__Archaeoglobales	D_4__Archaeoglobaceae	D_5__uncultured	D_6__uncultured Archaeoglobales archaeon
OTU_149	0	0	0	0	0	0	6	0	0	0	0	0	0	0	0	0	0	0	D_0__Archaea	D_1__Euryarchaeota	D_2__Thermoplasmata	D_3__20a-9	D_4__uncultured archaeon	D_5__uncultured archaeon	D_6__uncultured archaeon
OTU_758	0	0	0	0	0	0	0	0	0	0	0	0	5	0	0	0	0	0	D_0__Archaea	D_1__Euryarchaeota	D_2__Thermoplasmata	D_3__20a-9	D_4__uncultured archaeon	D_5__uncultured archaeon	D_6__uncultured archaeon
OTU_219	0	0	0	0	0	0	0	0	0	0	0	1	0	0	1	0	0	0	D_0__Archaea	D_1__Euryarchaeota	D_2__Thermoplasmata	D_3__South African Goldmine Gp(SAGMEG)	D_4__uncultured archaeon	D_5__uncultured archaeon	D_6__uncultured archaeon
OTU_103	0	0	0	0	0	0	0	0	0	0	0	0	0	1	0	0	0	0	D_0__Archaea	D_1__Euryarchaeota	D_2__Thermoplasmata	D_3__South African Goldmine Gp(SAGMEG)	D_4__uncultured archaeon	D_5__uncultured archaeon	D_6__uncultured archaeon
OTU_80	0	0	0	0	0	0	0	0	0	0	0	1	0	0	0	0	0	0	D_0__Archaea	D_1__Euryarchaeota	D_2__Thermoplasmata	D_3__South African Goldmine Gp(SAGMEG)	D_4__uncultured archaeon	D_5__uncultured archaeon	D_6__uncultured archaeon
OTU_87	0	0	0	0	0	0	0	0	0	0	0	0	0	0	0	0	0	0	D_0__Archaea	D_1__Euryarchaeota	D_2__Thermoplasmata	D_3__South African Goldmine Gp(SAGMEG)	D_4__uncultured archaeon	D_5__uncultured archaeon	D_6__uncultured archaeon
OTU_194	0	0	0	0	0	0	0	0	0	0	0	0	0	0	0	0	0	0	D_0__Archaea	D_1__Euryarchaeota	D_2__Thermoplasmata	D_3__South African Goldmine Gp(SAGMEG)	D_4__uncultured archaeon	D_5__uncultured archaeon	D_6__uncultured archaeon
OTU_177	0	0	0	0	0	0	0	0	0	0	0	0	0	0	0	0	0	0	D_0__Archaea	D_1__Euryarchaeota	D_2__Thermoplasmata	D_3__South African Goldmine Gp(SAGMEG)	D_4__uncultured archaeon	D_5__uncultured archaeon	D_6__uncultured archaeon
OTU_212	0	0	0	0	0	0	0	0	0	0	0	0	0	0	0	0	0	0	D_0__Archaea	D_1__Euryarchaeota	D_2__Thermoplasmata	D_3__South African Goldmine Gp(SAGMEG)	D_4__uncultured archaeon	D_5__uncultured archaeon	D_6__uncultured archaeon
OTU_91	0	0	0	0	0	0	0	1	0	0	0	0	0	0	0	0	0	0	D_0__Archaea	D_1__Euryarchaeota	D_2__Thermoplasmata	D_3__South African Goldmine Gp(SAGMEG)	D_4__uncultured euryarchaeote	D_5__uncultured euryarchaeote	D_6__uncultured euryarchaeote
OTU_121	0	0	0	0	0	0	0	0	0	0	0	0	0	0	0	0	0	0	D_0__Archaea	D_1__Euryarchaeota	D_2__Thermoplasmata	D_3__South African Goldmine Gp(SAGMEG)	D_4__uncultured euryarchaeote	D_5__uncultured euryarchaeote	D_6__uncultured euryarchaeote
OTU_70	0	0	0	0	0	0	0	0	0	0	0	0	0	0	0	0	0	0	D_0__Archaea	D_1__Euryarchaeota	D_2__Thermoplasmata	D_3__South African Goldmine Gp(SAGMEG)
OTU_1506	0	0	0	0	0	0	0	0	0	0	0	0	0	0	0	0	0	0	D_0__Archaea	D_1__Euryarchaeota	D_2__Thermoplasmata	D_3__South African Goldmine Gp(SAGMEG)
OTU_2310	0	0	0	0	0	0	0	0	0	0	0	0	0	0	0	0	0	0	D_0__Archaea	D_1__Euryarchaeota	D_2__Thermoplasmata	D_3__Thermoplasmatales	D_4__AMOS1A-4113-D04	D_5__uncultured archaeon	D_6__uncultured archaeon
OTU_1504	0	0	0	0	0	0	0	0	0	0	0	0	0	0	0	0	0	0	D_0__Archaea	D_1__Euryarchaeota	D_2__Thermoplasmata	D_3__Thermoplasmatales	D_4__ASC21	D_5__uncultured archaeon	D_6__uncultured archaeon
OTU_1272	0	0	0	0	0	0	0	0	0	0	0	0	0	0	0	0	0	0	D_0__Archaea	D_1__Euryarchaeota	D_2__Thermoplasmata	D_3__Thermoplasmatales	D_4__ASC21	D_5__uncultured archaeon	D_6__uncultured archaeon
OTU_2099	0	0	0	0	0	0	0	0	0	0	0	7	0	0	0	0	0	0	D_0__Archaea	D_1__Euryarchaeota	D_2__Thermoplasmata	D_3__Thermoplasmatales	D_4__CCA47	D_5__uncultured archaeon	D_6__uncultured archaeon
OTU_1884	0	0	0	0	0	0	0	0	0	0	0	0	0	3	0	0	0	0	D_0__Archaea	D_1__Euryarchaeota	D_2__Thermoplasmata	D_3__Thermoplasmatales	D_4__Marine Benthic Group D and DHVEG-1	D_5__uncultured archaeon	D_6__uncultured archaeon
OTU_417	2	2	0	0	0	0	7	0	0	8	1	14	1	5	0	1	0	0	D_0__Archaea	D_1__Euryarchaeota	D_2__Thermoplasmata	D_3__Thermoplasmatales	D_4__Marine Benthic Group D and DHVEG-1	D_5__uncultured archaeon	D_6__uncultured archaeon
OTU_1480	0	0	0	0	0	0	0	0	0	0	0	0	0	5	0	0	0	0	D_0__Archaea	D_1__Euryarchaeota	D_2__Thermoplasmata	D_3__Thermoplasmatales	D_4__Marine Benthic Group D and DHVEG-1	D_5__uncultured archaeon	D_6__uncultured archaeon
OTU_1346	0	0	0	0	0	0	0	0	0	0	0	0	0	1	0	0	0	0	D_0__Archaea	D_1__Euryarchaeota	D_2__Thermoplasmata	D_3__Thermoplasmatales	D_4__Marine Benthic Group D and DHVEG-1	D_5__uncultured archaeon	D_6__uncultured archaeon
OTU_499	0	0	0	0	0	0	0	0	0	0	0	0	0	0	0	0	0	0	D_0__Archaea	D_1__Euryarchaeota	D_2__Thermoplasmata	D_3__Thermoplasmatales	D_4__Marine Benthic Group D and DHVEG-1	D_5__uncultured archaeon	D_6__uncultured archaeon
OTU_542	0	0	0	0	0	0	0	0	0	0	0	0	1	0	0	0	0	0	D_0__Archaea	D_1__Euryarchaeota	D_2__Thermoplasmata	D_3__Thermoplasmatales	D_4__Marine Benthic Group D and DHVEG-1	D_5__uncultured archaeon	D_6__uncultured archaeon
OTU_1541	0	0	0	0	0	0	0	0	0	0	0	0	0	0	0	0	0	0	D_0__Archaea	D_1__Euryarchaeota	D_2__Thermoplasmata	D_3__Thermoplasmatales	D_4__Marine Benthic Group D and DHVEG-1
OTU_2006	0	2	0	0	0	0	0	0	0	0	0	0	0	0	0	0	0	0	D_0__Archaea	D_1__Euryarchaeota	D_2__Thermoplasmata	D_3__Thermoplasmatales	D_4__Marine Benthic Group D and DHVEG-1
OTU_752	0	0	0	0	0	0	0	0	0	0	0	0	0	0	0	0	0	0	D_0__Archaea	D_1__Euryarchaeota	D_2__Thermoplasmata	D_3__Thermoplasmatales	D_4__Terrestrial Miscellaneous Gp(TMEG)	D_5__uncultured archaeon	D_6__uncultured archaeon
OTU_1918	0	0	0	0	0	0	0	0	0	0	0	0	0	0	0	0	0	0	D_0__Archaea	D_1__Euryarchaeota	D_2__Thermoplasmata	D_3__Thermoplasmatales	D_4__Terrestrial Miscellaneous Gp(TMEG)	D_5__uncultured archaeon	D_6__uncultured archaeon
OTU_1911	0	0	0	0	0	0	0	0	0	0	0	0	0	0	0	0	0	0	D_0__Archaea	D_1__Euryarchaeota	D_2__Thermoplasmata	D_3__Thermoplasmatales	D_4__Terrestrial Miscellaneous Gp(TMEG)	D_5__uncultured archaeon	D_6__uncultured archaeon
OTU_2470	1	1	1	0	1	0	0	0	1	1	0	0	1	0	0	0	1	1	D_0__Archaea	D_1__Korarchaeota	D_2__Korarchaeota Incertae Sedis	D_3__Unknown Order	D_4__Unknown Family	D_5__Candidatus Korarchaeum	D_6__uncultured korarchaeote
OTU_192	0	0	0	0	0	0	0	0	0	0	0	0	0	0	0	0	0	0	D_0__Archaea	D_1__Marine Hydrothermal Vent Group(MHVG)	D_2__uncultured archaeon	D_3__uncultured archaeon	D_4__uncultured archaeon	D_5__uncultured archaeon	D_6__uncultured archaeon
OTU_279	0	1	2	0	0	0	0	0	0	1	0	0	37	0	2	0	1	1	D_0__Archaea	D_1__Miscellaneous Crenarchaeotic Group	D_2__uncultured archaeon	D_3__uncultured archaeon	D_4__uncultured archaeon	D_5__uncultured archaeon	D_6__uncultured archaeon
OTU_881	1	0	0	0	0	0	0	0	0	0	0	0	0	0	0	0	0	0	D_0__Archaea	D_1__Miscellaneous Crenarchaeotic Group	D_2__uncultured archaeon	D_3__uncultured archaeon	D_4__uncultured archaeon	D_5__uncultured archaeon	D_6__uncultured archaeon
OTU_739	0	0	0	0	0	0	0	0	0	0	0	0	34	0	0	0	0	0	D_0__Archaea	D_1__Miscellaneous Crenarchaeotic Group	D_2__uncultured archaeon	D_3__uncultured archaeon	D_4__uncultured archaeon	D_5__uncultured archaeon	D_6__uncultured archaeon
OTU_656	0	1	0	1	1	0	0	0	0	1	0	0	0	0	0	0	1	0	D_0__Archaea	D_1__Miscellaneous Crenarchaeotic Group	D_2__uncultured archaeon	D_3__uncultured archaeon	D_4__uncultured archaeon	D_5__uncultured archaeon	D_6__uncultured archaeon
OTU_541	0	0	0	0	0	0	0	0	0	0	0	0	0	0	0	0	0	0	D_0__Archaea	D_1__Miscellaneous Crenarchaeotic Group	D_2__uncultured archaeon	D_3__uncultured archaeon	D_4__uncultured archaeon	D_5__uncultured archaeon	D_6__uncultured archaeon
OTU_735	0	0	0	0	0	0	0	0	0	0	0	0	1	0	0	0	0	0	D_0__Archaea	D_1__Miscellaneous Crenarchaeotic Group	D_2__uncultured archaeon	D_3__uncultured archaeon	D_4__uncultured archaeon	D_5__uncultured archaeon	D_6__uncultured archaeon
OTU_2005	0	0	0	0	0	0	0	0	0	0	0	1	0	0	0	0	0	0	D_0__Archaea	D_1__Miscellaneous Crenarchaeotic Group	D_2__uncultured archaeon	D_3__uncultured archaeon	D_4__uncultured archaeon	D_5__uncultured archaeon	D_6__uncultured archaeon
OTU_1744	0	0	0	0	0	0	0	0	0	0	0	0	0	0	0	0	0	0	D_0__Archaea	D_1__Miscellaneous Crenarchaeotic Group	D_2__uncultured archaeon	D_3__uncultured archaeon	D_4__uncultured archaeon	D_5__uncultured archaeon	D_6__uncultured archaeon
OTU_1146	0	0	0	0	0	0	0	0	0	0	0	0	0	0	0	0	0	0	D_0__Archaea	D_1__Miscellaneous Crenarchaeotic Group	D_2__uncultured archaeon	D_3__uncultured archaeon	D_4__uncultured archaeon	D_5__uncultured archaeon	D_6__uncultured archaeon
OTU_866	0	1	0	0	0	0	0	0	0	0	0	0	0	0	1	0	0	0	D_0__Archaea	D_1__Miscellaneous Crenarchaeotic Group	D_2__uncultured archaeon	D_3__uncultured archaeon	D_4__uncultured archaeon	D_5__uncultured archaeon	D_6__uncultured archaeon
OTU_774	0	0	0	0	0	0	0	0	0	0	0	0	0	0	0	0	0	0	D_0__Archaea	D_1__Miscellaneous Crenarchaeotic Group	D_2__uncultured archaeon	D_3__uncultured archaeon	D_4__uncultured archaeon	D_5__uncultured archaeon	D_6__uncultured archaeon
OTU_1428	0	0	0	0	0	0	0	0	0	0	0	0	0	0	0	0	0	0	D_0__Archaea	D_1__Miscellaneous Crenarchaeotic Group	D_2__uncultured archaeon	D_3__uncultured archaeon	D_4__uncultured archaeon	D_5__uncultured archaeon	D_6__uncultured archaeon
OTU_1473	0	0	0	0	0	0	0	0	0	0	0	0	0	0	0	0	0	0	D_0__Archaea	D_1__Miscellaneous Crenarchaeotic Group	D_2__uncultured archaeon	D_3__uncultured archaeon	D_4__uncultured archaeon	D_5__uncultured archaeon	D_6__uncultured archaeon
OTU_1110	0	1	0	0	0	0	0	0	0	0	0	0	0	0	0	0	0	0	D_0__Archaea	D_1__Miscellaneous Crenarchaeotic Group	D_2__uncultured archaeon	D_3__uncultured archaeon	D_4__uncultured archaeon	D_5__uncultured archaeon	D_6__uncultured archaeon
OTU_1913	0	0	0	0	0	0	0	0	0	0	0	0	0	0	0	0	0	0	D_0__Archaea	D_1__Miscellaneous Crenarchaeotic Group	D_2__uncultured archaeon	D_3__uncultured archaeon	D_4__uncultured archaeon	D_5__uncultured archaeon	D_6__uncultured archaeon
OTU_1310	0	0	0	0	0	0	0	0	0	0	0	0	0	0	0	0	0	0	D_0__Archaea	D_1__Miscellaneous Crenarchaeotic Group	D_2__uncultured archaeon	D_3__uncultured archaeon	D_4__uncultured archaeon	D_5__uncultured archaeon	D_6__uncultured archaeon
OTU_2218	0	0	0	0	0	0	0	0	0	0	0	0	0	0	0	0	0	0	D_0__Archaea	D_1__Miscellaneous Crenarchaeotic Group	D_2__uncultured archaeon	D_3__uncultured archaeon	D_4__uncultured archaeon	D_5__uncultured archaeon	D_6__uncultured archaeon
OTU_1361	0	0	0	0	0	0	0	0	0	0	0	0	0	0	0	0	0	0	D_0__Archaea	D_1__Miscellaneous Crenarchaeotic Group	D_2__uncultured archaeon	D_3__uncultured archaeon	D_4__uncultured archaeon	D_5__uncultured archaeon	D_6__uncultured archaeon
OTU_1171	0	0	0	0	0	0	0	0	0	0	0	0	0	0	0	0	0	0	D_0__Archaea	D_1__Miscellaneous Crenarchaeotic Group	D_2__uncultured archaeon	D_3__uncultured archaeon	D_4__uncultured archaeon	D_5__uncultured archaeon	D_6__uncultured archaeon
OTU_1795	0	0	0	0	0	0	0	0	0	0	0	0	0	0	0	0	0	0	D_0__Archaea	D_1__Miscellaneous Crenarchaeotic Group	D_2__uncultured archaeon	D_3__uncultured archaeon	D_4__uncultured archaeon	D_5__uncultured archaeon	D_6__uncultured archaeon
OTU_1642	0	0	0	0	0	0	0	0	0	0	0	0	0	0	0	0	0	0	D_0__Archaea	D_1__Miscellaneous Crenarchaeotic Group	D_2__uncultured archaeon	D_3__uncultured archaeon	D_4__uncultured archaeon	D_5__uncultured archaeon	D_6__uncultured archaeon
OTU_1175	0	0	0	0	0	0	0	0	0	0	0	0	0	0	0	0	0	0	D_0__Archaea	D_1__Miscellaneous Crenarchaeotic Group	D_2__uncultured archaeon	D_3__uncultured archaeon	D_4__uncultured archaeon	D_5__uncultured archaeon	D_6__uncultured archaeon
OTU_1635	0	0	0	0	0	0	0	0	0	0	0	0	0	0	0	0	0	0	D_0__Archaea	D_1__Miscellaneous Crenarchaeotic Group	D_2__uncultured archaeon	D_3__uncultured archaeon	D_4__uncultured archaeon	D_5__uncultured archaeon	D_6__uncultured archaeon
OTU_1380	0	0	0	0	0	0	0	0	0	0	0	0	0	0	0	0	0	0	D_0__Archaea	D_1__Miscellaneous Crenarchaeotic Group	D_2__uncultured archaeon	D_3__uncultured archaeon	D_4__uncultured archaeon	D_5__uncultured archaeon	D_6__uncultured archaeon
OTU_2368	0	0	0	0	0	0	0	0	0	0	0	0	0	0	0	0	0	0	D_0__Archaea	D_1__Miscellaneous Crenarchaeotic Group	D_2__uncultured archaeon	D_3__uncultured archaeon	D_4__uncultured archaeon	D_5__uncultured archaeon	D_6__uncultured archaeon
OTU_1740	0	0	0	0	0	0	0	0	0	0	0	0	0	0	0	0	0	0	D_0__Archaea	D_1__Miscellaneous Crenarchaeotic Group	D_2__uncultured archaeon	D_3__uncultured archaeon	D_4__uncultured archaeon	D_5__uncultured archaeon	D_6__uncultured archaeon
OTU_2425	0	0	0	0	0	0	0	0	0	0	0	0	0	0	0	0	0	0	D_0__Archaea	D_1__Miscellaneous Crenarchaeotic Group	D_2__uncultured archaeon	D_3__uncultured archaeon	D_4__uncultured archaeon	D_5__uncultured archaeon	D_6__uncultured archaeon
OTU_2225	0	0	0	0	0	0	0	0	0	0	0	0	0	0	0	0	0	0	D_0__Archaea	D_1__Miscellaneous Crenarchaeotic Group	D_2__uncultured archaeon	D_3__uncultured archaeon	D_4__uncultured archaeon	D_5__uncultured archaeon	D_6__uncultured archaeon
OTU_1561	0	0	0	0	0	0	0	0	0	0	0	0	2	0	0	0	0	0	D_0__Archaea	D_1__Miscellaneous Crenarchaeotic Group	D_2__uncultured crenarchaeote	D_3__uncultured crenarchaeote	D_4__uncultured crenarchaeote	D_5__uncultured crenarchaeote	D_6__uncultured crenarchaeote
OTU_1643	0	0	0	0	0	0	0	0	0	0	0	0	0	0	0	0	0	0	D_0__Archaea	D_1__Miscellaneous Crenarchaeotic Group	D_2__uncultured crenarchaeote	D_3__uncultured crenarchaeote	D_4__uncultured crenarchaeote	D_5__uncultured crenarchaeote	D_6__uncultured crenarchaeote
OTU_1042	0	0	0	0	0	0	0	0	0	0	0	0	0	0	0	0	0	0	D_0__Archaea	D_1__Miscellaneous Crenarchaeotic Group	D_2__uncultured crenarchaeote	D_3__uncultured crenarchaeote	D_4__uncultured crenarchaeote	D_5__uncultured crenarchaeote	D_6__uncultured crenarchaeote
OTU_936	0	0	0	0	0	0	0	0	0	0	0	0	0	0	0	0	0	0	D_0__Archaea	D_1__Miscellaneous Crenarchaeotic Group	D_2__uncultured crenarchaeote	D_3__uncultured crenarchaeote	D_4__uncultured crenarchaeote	D_5__uncultured crenarchaeote	D_6__uncultured crenarchaeote
OTU_1453	0	0	0	0	0	0	0	0	0	0	0	0	0	0	0	0	0	0	D_0__Archaea	D_1__Miscellaneous Crenarchaeotic Group	D_2__uncultured crenarchaeote	D_3__uncultured crenarchaeote	D_4__uncultured crenarchaeote	D_5__uncultured crenarchaeote	D_6__uncultured crenarchaeote
OTU_2427	0	0	0	0	0	0	0	0	0	0	0	0	0	0	0	0	0	0	D_0__Archaea	D_1__Miscellaneous Crenarchaeotic Group	D_2__uncultured crenarchaeote	D_3__uncultured crenarchaeote	D_4__uncultured crenarchaeote	D_5__uncultured crenarchaeote	D_6__uncultured crenarchaeote
OTU_670	0	0	0	0	0	0	0	0	0	0	0	0	7	0	0	0	0	0	D_0__Archaea	D_1__Miscellaneous Crenarchaeotic Group
OTU_863	0	0	0	0	0	0	0	0	0	0	0	0	0	0	0	0	1	0	D_0__Archaea	D_1__Miscellaneous Crenarchaeotic Group
OTU_2013	0	0	0	0	0	0	0	0	0	0	0	0	0	0	0	0	0	0	D_0__Archaea	D_1__Miscellaneous Crenarchaeotic Group
OTU_2424	0	0	0	0	0	0	0	0	0	0	0	0	0	0	0	0	0	0	D_0__Archaea	D_1__Miscellaneous Crenarchaeotic Group
OTU_1543	0	0	0	0	0	0	0	0	0	0	0	0	0	0	0	0	0	0	D_0__Archaea	D_1__Miscellaneous Crenarchaeotic Group
OTU_2004	0	0	0	0	0	0	0	0	0	0	0	0	0	0	0	0	0	0	D_0__Archaea	D_1__Miscellaneous Crenarchaeotic Group
OTU_338	0	0	0	0	0	0	0	0	0	0	0	0	0	4	0	0	0	0	D_0__Archaea	D_1__Miscellaneous Euryarchaeotic Group(MEG)	D_2__uncultured euryarchaeote	D_3__uncultured euryarchaeote	D_4__uncultured euryarchaeote	D_5__uncultured euryarchaeote	D_6__uncultured euryarchaeote
OTU_54	117	137	115	2	0	0	0	3	2	1	0	0	0	0	1	0	1	0	D_0__Archaea	D_1__Miscellaneous Euryarchaeotic Group(MEG)	D_2__uncultured Thermoproteales archaeon	D_3__uncultured Thermoproteales archaeon	D_4__uncultured Thermoproteales archaeon	D_5__uncultured Thermoproteales archaeon	D_6__uncultured Thermoproteales archaeon
OTU_307	0	0	0	0	0	0	1	0	0	0	0	6	0	2	0	0	0	0	D_0__Archaea	D_1__SM1K20	D_2__uncultured archaeon	D_3__uncultured archaeon	D_4__uncultured archaeon	D_5__uncultured archaeon	D_6__uncultured archaeon
OTU_790	0	0	0	0	0	0	0	0	0	0	0	0	0	0	0	0	0	0	D_0__Archaea	D_1__Thaumarchaeota	D_2__AK59	D_3__uncultured archaeon	D_4__uncultured archaeon	D_5__uncultured archaeon	D_6__uncultured archaeon
OTU_1303	0	0	0	0	0	0	0	0	0	0	0	0	1	0	0	0	0	0	D_0__Archaea	D_1__Thaumarchaeota	D_2__AK8	D_3__uncultured archaeon	D_4__uncultured archaeon	D_5__uncultured archaeon	D_6__uncultured archaeon
OTU_1129	0	0	0	0	0	0	0	0	0	0	0	0	0	0	0	0	0	0	D_0__Archaea	D_1__Thaumarchaeota	D_2__Group C3	D_3__uncultured archaeon	D_4__uncultured archaeon	D_5__uncultured archaeon	D_6__uncultured archaeon
OTU_1120	0	0	1	0	0	0	0	0	0	0	0	0	0	0	0	0	0	0	D_0__Archaea	D_1__Thaumarchaeota	D_2__Group C3	D_3__uncultured archaeon	D_4__uncultured archaeon	D_5__uncultured archaeon	D_6__uncultured archaeon
OTU_2436	0	0	0	0	0	0	0	0	0	0	0	0	0	0	0	0	0	0	D_0__Archaea	D_1__Thaumarchaeota	D_2__Group C3	D_3__uncultured archaeon	D_4__uncultured archaeon	D_5__uncultured archaeon	D_6__uncultured archaeon
OTU_1237	0	0	0	0	0	0	0	0	0	0	0	0	0	0	0	0	0	0	D_0__Archaea	D_1__Thaumarchaeota	D_2__Marine Benthic Group B	D_3__uncultured archaeon	D_4__uncultured archaeon	D_5__uncultured archaeon	D_6__uncultured archaeon
OTU_1833	0	0	0	0	0	0	0	0	0	0	0	0	0	0	0	0	0	0	D_0__Archaea	D_1__Thaumarchaeota	D_2__Marine Benthic Group B	D_3__uncultured crenarchaeote	D_4__uncultured crenarchaeote	D_5__uncultured crenarchaeote	D_6__uncultured crenarchaeote
OTU_1302	3	3	3	0	0	0	0	0	0	1	0	0	37	4	2	0	0	0	D_0__Archaea	D_1__Thaumarchaeota	D_2__Marine Group I
OTU_653	4	2	2	0	0	0	0	0	0	0	0	0	0	0	0	0	0	0	D_0__Archaea	D_1__Thaumarchaeota	D_2__OPPD003
OTU_1023	1	0	0	0	0	0	0	0	0	0	0	0	0	0	0	0	0	0	D_0__Archaea	D_1__Thaumarchaeota	D_2__OPPD003
OTU_1437	0	0	0	0	0	0	0	0	0	0	0	0	0	0	0	0	0	0	D_0__Archaea	D_1__Thaumarchaeota	D_2__pMC2A209
OTU_975	0	0	0	0	0	0	0	0	0	0	0	0	0	0	0	0	0	0	D_0__Archaea	D_1__Thaumarchaeota	D_2__pSL12	D_3__uncultured archaeon	D_4__uncultured archaeon	D_5__uncultured archaeon	D_6__uncultured archaeon
OTU_784	0	1	0	0	0	0	0	1	0	0	0	0	0	0	1	0	0	0	D_0__Archaea	D_1__Thaumarchaeota	D_2__pSL12	D_3__uncultured crenarchaeote	D_4__uncultured crenarchaeote	D_5__uncultured crenarchaeote	D_6__uncultured crenarchaeote
OTU_578	1	2	3	0	0	0	0	1	0	0	0	1	0	0	0	0	1	0	D_0__Archaea	D_1__Thaumarchaeota	D_2__Thaumarchaeota Incertae Sedis	D_3__Unknown Order	D_4__Unknown Family	D_5__Candidatus Nitrosocaldus	D_6__uncultured crenarchaeote
OTU_510	0	0	0	0	0	0	0	0	0	0	0	0	0	0	0	0	0	0	D_0__Archaea	D_1__Thaumarchaeota	D_2__Thaumarchaeota Incertae Sedis	D_3__Unknown Order	D_4__Unknown Family	D_5__Candidatus Nitrosocaldus	D_6__uncultured crenarchaeote
OTU_2220	0	0	0	0	0	0	0	0	0	0	0	0	0	0	0	0	0	0	D_0__Archaea	D_1__Thaumarchaeota	D_2__Thaumarchaeota Incertae Sedis	D_3__Unknown Order	D_4__Unknown Family	D_5__Candidatus Nitrosocaldus	D_6__uncultured crenarchaeote
OTU_2126	0	0	1	0	0	0	0	0	0	0	0	0	0	0	0	1	0	0	D_0__Archaea	D_1__Thaumarchaeota	D_2__uncultured archaeon	D_3__uncultured archaeon	D_4__uncultured archaeon	D_5__uncultured archaeon	D_6__uncultured archaeon
OTU_148	1	0	0	0	0	0	9	0	0	28	2	42	0	2	1	0	0	0	D_0__Archaea	D_1__Woesearchaeota (DHVEG-6)	D_2__uncultured euryarchaeote	D_3__uncultured euryarchaeote	D_4__uncultured euryarchaeote	D_5__uncultured euryarchaeote	D_6__uncultured euryarchaeote
OTU_209	1	0	0	0	0	0	2	0	0	5	0	2	0	0	0	0	0	0	D_0__Archaea	D_1__Woesearchaeota (DHVEG-6)	D_2__uncultured euryarchaeote	D_3__uncultured euryarchaeote	D_4__uncultured euryarchaeote	D_5__uncultured euryarchaeote	D_6__uncultured euryarchaeote
OTU_217	0	0	1	0	0	0	0	0	0	0	1	11	0	2	0	0	0	2	D_0__Archaea	D_1__Woesearchaeota (DHVEG-6)	D_2__uncultured euryarchaeote	D_3__uncultured euryarchaeote	D_4__uncultured euryarchaeote	D_5__uncultured euryarchaeote	D_6__uncultured euryarchaeote
OTU_113	1	2	0	0	0	0	12	0	0	5	5	41	0	1	1	0	0	0	D_0__Archaea	D_1__Woesearchaeota (DHVEG-6)	D_2__uncultured euryarchaeote	D_3__uncultured euryarchaeote	D_4__uncultured euryarchaeote	D_5__uncultured euryarchaeote	D_6__uncultured euryarchaeote
OTU_2478	7	3	2	0	0	2	3	0	0	23	7	12	0	1	1	0	0	1	D_0__Archaea	D_1__Woesearchaeota (DHVEG-6)	D_2__uncultured euryarchaeote	D_3__uncultured euryarchaeote	D_4__uncultured euryarchaeote	D_5__uncultured euryarchaeote	D_6__uncultured euryarchaeote
OTU_309	0	0	0	0	0	0	1	0	0	0	0	2	0	0	0	0	0	0	D_0__Archaea	D_1__Woesearchaeota (DHVEG-6)	D_2__uncultured euryarchaeote	D_3__uncultured euryarchaeote	D_4__uncultured euryarchaeote	D_5__uncultured euryarchaeote	D_6__uncultured euryarchaeote
OTU_193	2	0	1	0	0	0	1	0	0	1	0	2	0	4	1	2	2	5	D_0__Archaea	D_1__Woesearchaeota (DHVEG-6)	D_2__uncultured euryarchaeote	D_3__uncultured euryarchaeote	D_4__uncultured euryarchaeote	D_5__uncultured euryarchaeote	D_6__uncultured euryarchaeote
OTU_284	2	5	4	1	2	1	3	2	2	6	1	1	1	13	6	3	5	5	D_0__Bacteria	D_1__Acetothermia	D_2__uncultured bacterium	D_3__uncultured bacterium	D_4__uncultured bacterium	D_5__uncultured bacterium	D_6__uncultured bacterium
OTU_512	0	0	1	0	1	0	0	0	0	0	0	0	0	0	0	0	0	0	D_0__Bacteria	D_1__Acetothermia	D_2__uncultured bacterium	D_3__uncultured bacterium	D_4__uncultured bacterium	D_5__uncultured bacterium	D_6__uncultured bacterium
OTU_2341	0	0	0	2	0	0	0	0	0	0	0	0	0	0	0	0	0	0	D_0__Bacteria	D_1__Acetothermia	D_2__uncultured bacterium	D_3__uncultured bacterium	D_4__uncultured bacterium	D_5__uncultured bacterium	D_6__uncultured bacterium
OTU_2344	0	0	0	0	0	0	0	0	0	0	0	0	0	0	0	0	1	0	D_0__Bacteria	D_1__Acetothermia	D_2__uncultured bacterium	D_3__uncultured bacterium	D_4__uncultured bacterium	D_5__uncultured bacterium	D_6__uncultured bacterium
OTU_1741	0	0	0	0	0	0	0	0	0	0	0	0	0	0	0	0	0	0	D_0__Bacteria	D_1__Acetothermia	D_2__uncultured bacterium	D_3__uncultured bacterium	D_4__uncultured bacterium	D_5__uncultured bacterium	D_6__uncultured bacterium
OTU_397	0	0	0	0	1	0	0	0	0	0	0	0	39	5	1	1	0	0	D_0__Bacteria	D_1__Acetothermia	D_2__Unknown Class	D_3__Unknown Order	D_4__Unknown Family	D_5__Candidatus Acetothermus	D_6__uncultured bacterium
OTU_644	1	1	0	0	0	0	0	0	0	0	0	0	57	5	1	0	0	0	D_0__Bacteria	D_1__Acetothermia	D_2__Unknown Class	D_3__Unknown Order	D_4__Unknown Family	D_5__Candidatus Acetothermus
OTU_423	9	6	8	1	0	0	1	2	2	1	1	0	4	0	3	0	1	1	D_0__Bacteria	D_1__Acetothermia	D_2__Unknown Class	D_3__Unknown Order	D_4__Unknown Family	D_5__Candidatus Acetothermus
OTU_1367	0	0	0	0	0	0	0	0	0	0	0	0	0	0	0	0	0	0	D_0__Bacteria	D_1__Acidobacteria	D_2__Acidobacteria	D_3__Subgroup 18	D_4__uncultured Acidobacteria bacterium	D_5__uncultured Acidobacteria bacterium	D_6__uncultured Acidobacteria bacterium
OTU_1527	0	0	0	0	0	0	0	0	0	0	0	0	0	0	0	0	0	0	D_0__Bacteria	D_1__Acidobacteria	D_2__Acidobacteria	D_3__Subgroup 18	D_4__uncultured Acidobacteria bacterium	D_5__uncultured Acidobacteria bacterium	D_6__uncultured Acidobacteria bacterium
OTU_789	0	0	0	0	0	0	0	0	0	0	0	0	0	0	0	0	0	0	D_0__Bacteria	D_1__Acidobacteria	D_2__Acidobacteria	D_3__Subgroup 18	D_4__uncultured bacterium	D_5__uncultured bacterium	D_6__uncultured bacterium
OTU_1470	0	0	0	0	0	0	0	0	1	0	0	0	0	0	0	0	0	0	D_0__Bacteria	D_1__Acidobacteria	D_2__Acidobacteria	D_3__Subgroup 18
OTU_949	0	0	0	0	0	0	0	0	0	0	0	0	31	2	0	0	0	0	D_0__Bacteria	D_1__Acidobacteria	D_2__Acidobacteria	D_3__Subgroup 2	D_4__uncultured bacterium	D_5__uncultured bacterium	D_6__uncultured bacterium
OTU_2183	0	0	0	0	0	0	0	0	0	0	0	0	0	0	0	0	0	0	D_0__Bacteria	D_1__Acidobacteria	D_2__Acidobacteria	D_3__Subgroup 2	D_4__uncultured bacterium	D_5__uncultured bacterium	D_6__uncultured bacterium
OTU_1890	0	0	0	0	0	0	0	0	0	0	0	0	0	0	0	0	0	0	D_0__Bacteria	D_1__Acidobacteria	D_2__Acidobacteria	D_3__Subgroup 2	D_4__uncultured bacterium	D_5__uncultured bacterium	D_6__uncultured bacterium
OTU_1880	0	0	0	0	0	0	0	0	0	0	0	0	0	1	0	0	0	0	D_0__Bacteria	D_1__Acidobacteria	D_2__Acidobacteria	D_3__Subgroup 2	D_4__uncultured bacterium	D_5__uncultured bacterium	D_6__uncultured bacterium
OTU_1191	0	0	0	0	0	0	0	0	0	0	0	0	0	0	0	0	0	0	D_0__Bacteria	D_1__Acidobacteria	D_2__Acidobacteria	D_3__Subgroup 2	D_4__uncultured bacterium	D_5__uncultured bacterium	D_6__uncultured bacterium
OTU_873	0	0	0	0	0	0	0	0	0	0	0	0	0	0	0	0	1	0	D_0__Bacteria	D_1__Acidobacteria	D_2__Acidobacteria	D_3__Subgroup 21	D_4__uncultured bacterium	D_5__uncultured bacterium	D_6__uncultured bacterium
OTU_1294	0	0	0	0	0	0	0	0	0	0	0	0	0	0	1	4	3	8	D_0__Bacteria	D_1__Acidobacteria	D_2__Acidobacteria	D_3__Subgroup 3	D_4__Elev-16S-1166	D_5__uncultured bacterium	D_6__uncultured bacterium
OTU_1119	0	0	0	0	0	0	0	0	0	0	0	0	0	1	0	0	0	0	D_0__Bacteria	D_1__Acidobacteria	D_2__Acidobacteria	D_3__Subgroup 3	D_4__GOUTB8	D_5__uncultured bacterium	D_6__uncultured bacterium
OTU_1726	0	0	0	0	0	0	0	0	0	0	0	0	0	1	0	1	0	0	D_0__Bacteria	D_1__Acidobacteria	D_2__Acidobacteria	D_3__Subgroup 3	D_4__PAUC26f	D_5__uncultured bacterium	D_6__uncultured bacterium
OTU_1218	0	0	0	0	0	0	0	0	0	0	0	0	0	0	0	0	0	0	D_0__Bacteria	D_1__Acidobacteria	D_2__Acidobacteria	D_3__Subgroup 3	D_4__PAUC26f
OTU_1243	0	0	0	0	0	0	0	0	0	0	0	0	0	0	0	11	2	3	D_0__Bacteria	D_1__Acidobacteria	D_2__Acidobacteria	D_3__Subgroup 3	D_4__PAUC26f
OTU_1429	0	0	0	0	0	0	0	0	0	0	0	0	0	0	0	10	3	1	D_0__Bacteria	D_1__Acidobacteria	D_2__Acidobacteria	D_3__Subgroup 3	D_4__SJA-149	D_5__uncultured Acidobacteria bacterium	D_6__uncultured Acidobacteria bacterium
OTU_724	0	0	0	0	0	0	0	1	0	2	0	2	0	4	9	22	11	17	D_0__Bacteria	D_1__Acidobacteria	D_2__Acidobacteria	D_3__Subgroup 3	D_4__SJA-149	D_5__uncultured bacterium	D_6__uncultured bacterium
OTU_1397	0	0	0	0	0	0	0	0	0	1	0	0	0	0	0	0	0	0	D_0__Bacteria	D_1__Acidobacteria	D_2__Acidobacteria	D_3__Subgroup 3	D_4__SJA-149
OTU_2409	0	0	0	0	0	0	0	0	0	0	0	0	0	0	0	4	2	6	D_0__Bacteria	D_1__Acidobacteria	D_2__Acidobacteria	D_3__Subgroup 3	D_4__Unknown Family	D_5__Bryobacter	D_6__uncultured Acidobacteria bacterium
OTU_624	0	0	0	0	1	0	0	0	0	1	0	0	0	6	31	46	38	66	D_0__Bacteria	D_1__Acidobacteria	D_2__Acidobacteria	D_3__Subgroup 3	D_4__Unknown Family	D_5__Bryobacter	D_6__uncultured bacterium
OTU_880	0	0	0	0	0	0	0	0	0	0	1	1	0	4	0	3	1	2	D_0__Bacteria	D_1__Acidobacteria	D_2__Acidobacteria	D_3__Subgroup 3	D_4__Unknown Family	D_5__Bryobacter	D_6__uncultured bacterium
OTU_1435	0	0	0	0	0	0	0	0	0	0	0	0	0	0	0	1	1	0	D_0__Bacteria	D_1__Acidobacteria	D_2__Acidobacteria	D_3__Subgroup 3	D_4__Unknown Family	D_5__Bryobacter	D_6__uncultured bacterium
OTU_741	0	0	0	0	0	0	1	0	0	4	2	1	0	20	1	0	0	0	D_0__Bacteria	D_1__Acidobacteria	D_2__Acidobacteria	D_3__Subgroup 3	D_4__Unknown Family	D_5__Bryobacter
OTU_2129	0	0	0	0	0	0	1	0	0	0	0	0	0	0	0	0	0	0	D_0__Bacteria	D_1__Acidobacteria	D_2__Acidobacteria	D_3__Subgroup 3	D_4__Unknown Family	D_5__Bryobacter
OTU_1344	0	0	0	0	0	0	0	0	0	0	1	1	0	0	0	1	0	1	D_0__Bacteria	D_1__Acidobacteria	D_2__Acidobacteria	D_3__Subgroup 3	D_4__Unknown Family	D_5__Bryobacter
OTU_2298	0	0	0	0	0	0	0	0	0	0	0	0	0	0	0	0	0	0	D_0__Bacteria	D_1__Acidobacteria	D_2__Acidobacteria	D_3__Subgroup 3	D_4__Unknown Family	D_5__Bryobacter
OTU_2147	0	0	0	0	0	0	0	0	0	0	0	0	0	0	0	1	0	2	D_0__Bacteria	D_1__Acidobacteria	D_2__Acidobacteria	D_3__Subgroup 3	D_4__Unknown Family	D_5__Candidatus Solibacter	D_6__uncultured bacterium
OTU_1916	0	0	0	0	0	0	0	0	0	0	0	0	0	0	0	0	0	0	D_0__Bacteria	D_1__Acidobacteria	D_2__Acidobacteria	D_3__Subgroup 3	D_4__Unknown Family	D_5__Candidatus Solibacter
OTU_1575	0	0	0	0	0	0	0	0	0	0	0	0	0	0	1	0	0	0	D_0__Bacteria	D_1__Acidobacteria	D_2__Acidobacteria	D_3__Subgroup 3	D_4__Unknown Family	D_5__Candidatus Solibacter
OTU_737	0	0	0	0	0	0	2	0	2	1	2	3	0	4	17	12	5	9	D_0__Bacteria	D_1__Acidobacteria	D_2__Acidobacteria	D_3__Subgroup 3
OTU_1993	0	0	0	0	0	0	0	0	0	0	0	0	0	0	0	0	0	0	D_0__Bacteria	D_1__Acidobacteria	D_2__Acidobacteria	D_3__Subgroup 3
OTU_734	0	0	0	0	0	0	0	0	0	0	0	1	0	0	0	0	0	0	D_0__Bacteria	D_1__Acidobacteria	D_2__Acidobacteria	D_3__Subgroup 3
OTU_633	0	0	0	0	0	0	0	0	0	0	0	0	188	4	0	0	0	0	D_0__Bacteria	D_1__Acidobacteria	D_2__Acidobacteria	D_3__Subgroup 4	D_4__11-24	D_5__uncultured bacterium	D_6__uncultured bacterium
OTU_1929	0	0	0	0	0	0	0	0	0	0	0	0	0	0	0	4	2	1	D_0__Bacteria	D_1__Acidobacteria	D_2__Acidobacteria	D_3__Subgroup 4	D_4__11-24	D_5__uncultured bacterium	D_6__uncultured bacterium
OTU_492	0	0	1	0	1	0	0	0	0	0	1	0	0	5	2	100	98	73	D_0__Bacteria	D_1__Acidobacteria	D_2__Acidobacteria	D_3__Subgroup 4	D_4__Unknown Family	D_5__Blastocatella	D_6__uncultured bacterium
OTU_36	43	73	30	829	413	26	495	633	1076	1262	446	669	6	1838	1660	2508	3190	2804	D_0__Bacteria	D_1__Acidobacteria	D_2__Acidobacteria	D_3__Subgroup 4	D_4__Unknown Family	D_5__Candidatus Chloracidobacterium	D_6__uncultured Acidobacteria bacterium
OTU_304	1	0	0	12	3	0	11	11	14	13	6	7	0	1	1	2	2	4	D_0__Bacteria	D_1__Acidobacteria	D_2__Acidobacteria	D_3__Subgroup 4	D_4__Unknown Family	D_5__Candidatus Chloracidobacterium	D_6__uncultured Acidobacteria bacterium
OTU_348	0	0	0	0	1	0	2	1	2	3	2	0	0	1	3	6	12	11	D_0__Bacteria	D_1__Acidobacteria	D_2__Acidobacteria	D_3__Subgroup 4	D_4__Unknown Family	D_5__Candidatus Chloracidobacterium	D_6__uncultured Acidobacteria bacterium
OTU_339	0	0	0	0	0	0	0	0	0	0	0	0	0	1	1	0	2	0	D_0__Bacteria	D_1__Acidobacteria	D_2__Acidobacteria	D_3__Subgroup 4	D_4__Unknown Family	D_5__Candidatus Chloracidobacterium	D_6__uncultured Acidobacteria bacterium
OTU_340	0	0	0	0	0	0	0	0	0	0	0	0	0	3	1	1	0	1	D_0__Bacteria	D_1__Acidobacteria	D_2__Acidobacteria	D_3__Subgroup 4	D_4__Unknown Family	D_5__Candidatus Chloracidobacterium
OTU_2105	0	0	0	0	0	0	0	0	0	0	0	1	0	0	0	0	0	0	D_0__Bacteria	D_1__Acidobacteria	D_2__Acidobacteria	D_3__Subgroup 5	D_4__uncultured bacterium	D_5__uncultured bacterium	D_6__uncultured bacterium
OTU_824	0	2	0	0	0	0	1	0	0	0	1	0	0	0	0	5	7	1	D_0__Bacteria	D_1__Acidobacteria	D_2__Acidobacteria	D_3__Subgroup 6	D_4__uncultured Acidobacteria bacterium	D_5__uncultured Acidobacteria bacterium	D_6__uncultured Acidobacteria bacterium
OTU_1712	0	0	0	0	0	0	0	0	0	0	0	0	0	0	0	2	0	0	D_0__Bacteria	D_1__Acidobacteria	D_2__Acidobacteria	D_3__Subgroup 6	D_4__uncultured Acidobacteria bacterium	D_5__uncultured Acidobacteria bacterium	D_6__uncultured Acidobacteria bacterium
OTU_580	0	1	0	0	0	0	0	0	0	0	0	0	27	0	1	0	0	0	D_0__Bacteria	D_1__Acidobacteria	D_2__Acidobacteria	D_3__Subgroup 6	D_4__uncultured bacterium	D_5__uncultured bacterium	D_6__uncultured bacterium
OTU_2163	0	0	0	0	0	0	0	0	0	0	0	0	0	0	0	0	0	0	D_0__Bacteria	D_1__Acidobacteria	D_2__Acidobacteria	D_3__Subgroup 6	D_4__uncultured bacterium	D_5__uncultured bacterium	D_6__uncultured bacterium
OTU_723	0	0	0	0	0	0	0	0	1	0	1	0	0	1	1	4	3	1	D_0__Bacteria	D_1__Acidobacteria	D_2__Acidobacteria	D_3__Subgroup 6	D_4__uncultured bacterium	D_5__uncultured bacterium	D_6__uncultured bacterium
OTU_1945	1	0	0	0	0	0	0	0	0	0	0	0	0	0	0	0	0	0	D_0__Bacteria	D_1__Acidobacteria	D_2__Acidobacteria	D_3__Subgroup 6	D_4__uncultured bacterium	D_5__uncultured bacterium	D_6__uncultured bacterium
OTU_47	0	3	0	2	1	0	0	0	1	1	1	0	3136	1	1	2	2	0	D_0__Bacteria	D_1__Acidobacteria	D_2__Acidobacteria	D_3__Subgroup 6
OTU_1353	0	0	0	0	0	0	0	0	0	0	0	0	0	0	0	0	0	0	D_0__Bacteria	D_1__Acidobacteria	D_2__Acidobacteria	D_3__Subgroup 9	D_4__uncultured bacterium	D_5__uncultured bacterium	D_6__uncultured bacterium
OTU_688	1	0	0	1	0	0	4	0	0	1	1	6	0	4	0	2	0	3	D_0__Bacteria	D_1__Acidobacteria	D_2__Holophagae	D_3__Holophagae Incertae Sedis	D_4__Unknown Family	D_5__Thermoanaerobaculum	D_6__uncultured bacterium
OTU_2377	0	0	0	0	0	0	0	0	0	0	0	0	0	0	1	0	0	1	D_0__Bacteria	D_1__Acidobacteria	D_2__Holophagae	D_3__Holophagae Incertae Sedis	D_4__Unknown Family	D_5__Thermoanaerobaculum
OTU_2135	0	0	0	0	0	0	0	0	0	0	0	0	0	0	1	0	0	0	D_0__Bacteria	D_1__Acidobacteria	D_2__Holophagae	D_3__Subgroup 10	D_4__ABS-19
OTU_180	0	0	0	0	0	0	0	0	0	0	0	0	0	0	0	0	0	2	D_0__Bacteria	D_1__Actinobacteria	D_2__Acidimicrobiia	D_3__Acidimicrobiales	D_4__Acidimicrobiaceae	D_5__uncultured	D_6__uncultured bacterium
OTU_173	0	0	0	0	0	0	0	0	0	0	0	0	0	0	0	0	1	2	D_0__Bacteria	D_1__Actinobacteria	D_2__Acidimicrobiia	D_3__Acidimicrobiales	D_4__Acidimicrobiales Incertae Sedis	D_5__Candidatus Microthrix	D_6__uncultured bacterium
OTU_2109	0	0	0	0	0	0	0	0	0	0	0	0	0	0	0	0	0	0	D_0__Bacteria	D_1__Actinobacteria	D_2__Acidimicrobiia	D_3__Acidimicrobiales	D_4__Iamiaceae	D_5__Iamia	D_6__uncultured bacterium
OTU_253	0	0	0	0	0	0	0	0	0	0	0	0	0	0	0	0	0	0	D_0__Bacteria	D_1__Actinobacteria	D_2__Acidimicrobiia	D_3__Acidimicrobiales	D_4__OM1 clade	D_5__uncultured bacterium	D_6__uncultured bacterium
OTU_316	0	0	0	0	0	0	0	0	0	0	0	0	0	0	0	0	0	0	D_0__Bacteria	D_1__Actinobacteria	D_2__Acidimicrobiia	D_3__Acidimicrobiales	D_4__uncultured	D_5__uncultured bacterium	D_6__uncultured bacterium
OTU_144	0	0	1	0	0	0	0	0	0	0	0	0	0	0	0	0	0	0	D_0__Bacteria	D_1__Actinobacteria	D_2__Acidimicrobiia	D_3__Acidimicrobiales	D_4__uncultured	D_5__uncultured bacterium	D_6__uncultured bacterium
OTU_360	0	0	0	0	0	0	0	0	0	0	0	0	0	0	0	0	0	0	D_0__Bacteria	D_1__Actinobacteria	D_2__Acidimicrobiia	D_3__Acidimicrobiales	D_4__uncultured	D_5__uncultured bacterium	D_6__uncultured bacterium
OTU_2312	0	0	0	0	0	0	0	0	0	0	0	0	2	0	0	0	0	0	D_0__Bacteria	D_1__Actinobacteria	D_2__Actinobacteria	D_3__Actinomycetales	D_4__Actinomycetaceae	D_5__Actinomyces	D_6__uncultured bacterium
OTU_1419	0	0	0	0	0	0	0	0	0	0	0	0	25	0	0	0	0	0	D_0__Bacteria	D_1__Actinobacteria	D_2__Actinobacteria	D_3__Bifidobacteriales	D_4__Bifidobacteriaceae
OTU_275	0	0	1	0	0	0	0	0	0	0	0	1	1	0	0	0	0	0	D_0__Bacteria	D_1__Actinobacteria	D_2__Actinobacteria	D_3__Corynebacteriales	D_4__Corynebacteriaceae	D_5__Corynebacterium	D_6__uncultured bacterium
OTU_170	0	0	1	0	0	0	0	0	1	0	1	0	9	1	1	0	0	0	D_0__Bacteria	D_1__Actinobacteria	D_2__Actinobacteria	D_3__Corynebacteriales	D_4__Corynebacteriaceae	D_5__Corynebacterium 1	D_6__uncultured bacterium
OTU_231	0	0	0	0	0	0	0	0	0	0	0	0	13	0	0	0	0	0	D_0__Bacteria	D_1__Actinobacteria	D_2__Actinobacteria	D_3__Corynebacteriales	D_4__Corynebacteriaceae	D_5__Corynebacterium 1	D_6__uncultured bacterium
OTU_1954	0	0	0	0	0	0	0	0	0	0	0	0	0	0	0	0	0	0	D_0__Bacteria	D_1__Actinobacteria	D_2__Actinobacteria	D_3__Corynebacteriales	D_4__Corynebacteriaceae	D_5__Corynebacterium 1	D_6__uncultured bacterium
OTU_1523	0	0	0	0	0	0	0	0	0	0	0	0	0	0	0	0	0	0	D_0__Bacteria	D_1__Actinobacteria	D_2__Actinobacteria	D_3__Corynebacteriales	D_4__Corynebacteriaceae	D_5__Corynebacterium 1	D_6__uncultured bacterium
OTU_2364	0	0	0	0	0	0	0	0	0	0	0	0	0	0	0	0	0	0	D_0__Bacteria	D_1__Actinobacteria	D_2__Actinobacteria	D_3__Corynebacteriales	D_4__Corynebacteriaceae	D_5__Corynebacterium 1	D_6__uncultured bacterium
OTU_1474	0	0	0	0	0	0	0	0	0	0	0	0	1	0	0	0	0	0	D_0__Bacteria	D_1__Actinobacteria	D_2__Actinobacteria	D_3__Corynebacteriales	D_4__Corynebacteriaceae	D_5__uncultured	D_6__uncultured bacterium
OTU_1825	1	0	0	1	0	0	0	0	0	0	0	1	0	0	0	0	0	0	D_0__Bacteria	D_1__Actinobacteria	D_2__Actinobacteria	D_3__Corynebacteriales	D_4__Nocardiaceae	D_5__Gordonia
OTU_1606	0	0	0	0	0	0	0	0	0	0	0	0	0	0	0	0	0	0	D_0__Bacteria	D_1__Actinobacteria	D_2__Actinobacteria	D_3__Frankiales	D_4__Cryptosporangiaceae	D_5__Fodinicola	D_6__uncultured bacterium
OTU_2243	0	1	0	0	0	1	0	0	0	0	0	0	0	0	0	0	0	3	D_0__Bacteria	D_1__Actinobacteria	D_2__Actinobacteria	D_3__Frankiales	D_4__Sporichthyaceae	D_5__hgcI clade	D_6__uncultured bacterium
OTU_2077	0	0	0	0	1	0	0	1	0	0	0	0	6	0	0	0	0	0	D_0__Bacteria	D_1__Actinobacteria	D_2__Actinobacteria	D_3__Micrococcales	D_4__Dermabacteraceae	D_5__Brachybacterium	D_6__uncultured bacterium
OTU_2367	0	0	0	0	0	0	0	0	0	0	0	0	0	0	0	0	0	0	D_0__Bacteria	D_1__Actinobacteria	D_2__Actinobacteria	D_3__Micrococcales	D_4__Microbacteriaceae	D_5__Pseudoclavibacter	D_6__uncultured bacterium
OTU_1015	0	2	4	2	5	1	2	3	1	5	0	2	2	1	3	3	2	1	D_0__Bacteria	D_1__Actinobacteria	D_2__Actinobacteria	D_3__Micrococcales	D_4__Microbacteriaceae	D_5__SV1-3
OTU_1719	0	0	0	0	0	0	0	1	0	0	0	0	17	0	0	0	0	0	D_0__Bacteria	D_1__Actinobacteria	D_2__Actinobacteria	D_3__Micrococcales	D_4__Micrococcaceae	D_5__Kocuria
OTU_2194	0	0	0	0	0	0	0	0	0	0	0	0	4	0	0	0	0	0	D_0__Bacteria	D_1__Actinobacteria	D_2__Actinobacteria	D_3__Propionibacteriales	D_4__Nocardioidaceae	D_5__Nocardioides	D_6__uncultured bacterium
OTU_335	0	0	0	0	0	0	0	0	0	0	0	0	11	0	0	1	0	0	D_0__Bacteria	D_1__Actinobacteria	D_2__Actinobacteria	D_3__Pseudonocardiales	D_4__Pseudonocardiaceae	D_5__Pseudonocardia
OTU_281	0	0	0	0	0	0	0	0	0	0	0	0	0	0	0	0	0	1	D_0__Bacteria	D_1__Actinobacteria	D_2__KIST-JJY010	D_3__uncultured bacterium	D_4__uncultured bacterium	D_5__uncultured bacterium	D_6__uncultured bacterium
OTU_185	0	0	0	0	0	0	0	0	0	0	0	0	0	0	0	0	0	0	D_0__Bacteria	D_1__Actinobacteria	D_2__MB-A2-108	D_3__uncultured bacterium	D_4__uncultured bacterium	D_5__uncultured bacterium	D_6__uncultured bacterium
OTU_1172	0	0	0	0	0	0	0	0	0	0	0	0	0	0	0	0	0	0	D_0__Bacteria	D_1__Actinobacteria	D_2__MB-A2-108	D_3__uncultured bacterium	D_4__uncultured bacterium	D_5__uncultured bacterium	D_6__uncultured bacterium
OTU_1565	1	0	0	0	1	0	0	0	0	0	0	0	0	0	0	0	0	0	D_0__Bacteria	D_1__Actinobacteria	D_2__MB-A2-108	D_3__uncultured bacterium	D_4__uncultured bacterium	D_5__uncultured bacterium	D_6__uncultured bacterium
OTU_2178	0	0	0	0	0	0	0	0	0	0	0	0	0	0	0	0	0	0	D_0__Bacteria	D_1__Actinobacteria	D_2__MB-A2-108
OTU_1395	0	0	0	0	0	0	0	0	0	0	0	0	1	0	0	0	0	0	D_0__Bacteria	D_1__Actinobacteria	D_2__MB-A2-108
OTU_1762	0	0	0	0	0	0	0	0	0	0	0	0	0	0	0	0	0	0	D_0__Bacteria	D_1__Actinobacteria	D_2__MB-A2-108
OTU_1693	0	0	0	1	0	0	0	0	0	0	0	0	0	1	0	0	0	2	D_0__Bacteria	D_1__Actinobacteria	D_2__Nitriliruptoria	D_3__Nitriliruptorales	D_4__Nitriliruptoraceae	D_5__Nitriliruptor	D_6__uncultured bacterium
OTU_1538	0	0	0	0	0	0	0	0	0	0	0	0	0	0	0	0	0	0	D_0__Bacteria	D_1__Actinobacteria	D_2__OPB41	D_3__uncultured actinobacterium	D_4__uncultured actinobacterium	D_5__uncultured actinobacterium	D_6__uncultured actinobacterium
OTU_2224	0	0	0	0	0	0	0	0	0	0	0	0	0	0	0	0	0	0	D_0__Bacteria	D_1__Actinobacteria	D_2__OPB41	D_3__uncultured actinobacterium	D_4__uncultured actinobacterium	D_5__uncultured actinobacterium	D_6__uncultured actinobacterium
OTU_1297	0	0	0	0	0	0	0	0	0	0	0	1	0	0	0	0	0	0	D_0__Bacteria	D_1__Actinobacteria	D_2__OPB41	D_3__uncultured actinomycete	D_4__uncultured actinomycete	D_5__uncultured actinomycete	D_6__uncultured actinomycete
OTU_2282	0	0	0	0	0	0	0	0	0	0	0	0	0	0	0	0	0	0	D_0__Bacteria	D_1__Actinobacteria	D_2__OPB41	D_3__uncultured actinomycete	D_4__uncultured actinomycete	D_5__uncultured actinomycete	D_6__uncultured actinomycete
OTU_645	0	0	0	0	0	0	0	0	0	0	0	1	7	0	0	0	0	0	D_0__Bacteria	D_1__Actinobacteria	D_2__OPB41	D_3__uncultured bacterium	D_4__uncultured bacterium	D_5__uncultured bacterium	D_6__uncultured bacterium
OTU_1420	0	0	0	0	0	0	0	0	0	0	0	0	19	0	0	0	0	0	D_0__Bacteria	D_1__Actinobacteria	D_2__OPB41	D_3__uncultured bacterium	D_4__uncultured bacterium	D_5__uncultured bacterium	D_6__uncultured bacterium
OTU_1683	0	0	0	0	0	0	0	0	0	0	0	0	0	0	0	0	0	0	D_0__Bacteria	D_1__Actinobacteria	D_2__OPB41	D_3__uncultured bacterium	D_4__uncultured bacterium	D_5__uncultured bacterium	D_6__uncultured bacterium
OTU_2336	0	0	0	0	0	0	0	0	0	0	0	0	0	0	0	0	0	0	D_0__Bacteria	D_1__Actinobacteria	D_2__OPB41	D_3__uncultured organism	D_4__uncultured organism	D_5__uncultured organism	D_6__uncultured organism
OTU_1475	0	0	0	0	0	0	0	0	0	0	0	0	0	0	0	0	0	0	D_0__Bacteria	D_1__Actinobacteria	D_2__Rubrobacteria	D_3__Rubrobacterales	D_4__Rubrobacteriaceae	D_5__Rubrobacter	D_6__uncultured bacterium
OTU_1415	0	0	0	0	0	0	0	0	0	0	0	0	0	0	0	0	0	0	D_0__Bacteria	D_1__Actinobacteria	D_2__Thermoleophilia	D_3__Gaiellales	D_4__Gaiellaceae	D_5__Gaiella	D_6__uncultured bacterium
OTU_1084	0	0	0	0	0	0	0	0	0	0	0	0	0	0	0	0	0	0	D_0__Bacteria	D_1__Actinobacteria	D_2__Thermoleophilia	D_3__Gaiellales	D_4__Gaiellaceae	D_5__Gaiella
OTU_1189	0	0	0	0	0	0	0	0	0	0	0	0	0	0	0	0	0	0	D_0__Bacteria	D_1__Actinobacteria	D_2__Thermoleophilia	D_3__Gaiellales	D_4__uncultured	D_5__uncultured bacterium	D_6__uncultured bacterium
OTU_2176	0	0	0	0	0	0	0	0	0	0	0	0	0	0	0	0	0	0	D_0__Bacteria	D_1__Actinobacteria	D_2__Thermoleophilia	D_3__Gaiellales	D_4__uncultured	D_5__uncultured bacterium	D_6__uncultured bacterium
OTU_1687	0	0	0	0	0	0	0	0	0	0	0	0	0	0	0	0	0	0	D_0__Bacteria	D_1__Actinobacteria	D_2__Thermoleophilia	D_3__Gaiellales	D_4__uncultured	D_5__uncultured bacterium	D_6__uncultured bacterium
OTU_2283	0	0	0	0	0	0	0	0	0	1	1	0	0	0	0	0	0	0	D_0__Bacteria	D_1__Actinobacteria	D_2__Thermoleophilia	D_3__Gaiellales	D_4__uncultured	D_5__uncultured bacterium	D_6__uncultured bacterium
OTU_1768	0	0	0	0	0	0	0	0	0	0	0	0	0	0	0	0	0	0	D_0__Bacteria	D_1__Actinobacteria	D_2__Thermoleophilia	D_3__Gaiellales	D_4__uncultured	D_5__uncultured bacterium	D_6__uncultured bacterium
OTU_2418	0	0	0	0	0	0	0	0	0	0	0	0	0	0	0	0	0	0	D_0__Bacteria	D_1__Actinobacteria	D_2__Thermoleophilia	D_3__Gaiellales	D_4__uncultured	D_5__uncultured bacterium	D_6__uncultured bacterium
OTU_1924	0	0	0	0	0	0	0	0	0	0	0	0	0	0	0	0	0	0	D_0__Bacteria	D_1__Actinobacteria	D_2__Thermoleophilia	D_3__Gaiellales	D_4__uncultured
OTU_2128	1	0	0	0	0	0	0	0	0	0	0	0	0	0	0	0	1	0	D_0__Bacteria	D_1__Actinobacteria	D_2__Thermoleophilia	D_3__Solirubrobacterales	D_4__Patulibacteraceae	D_5__Patulibacter	D_6__uncultured bacterium
OTU_1300	1	0	1	1	0	0	0	0	0	0	0	0	24	0	0	0	0	0	D_0__Bacteria	D_1__Actinobacteria	D_2__Thermoleophilia	D_3__Solirubrobacterales	D_4__Solirubrobacteraceae	D_5__Solirubrobacter
OTU_2423	0	0	1	0	0	0	0	1	1	1	0	0	0	0	0	0	1	0	D_0__Bacteria	D_1__Aerophobetes	D_2__uncultured bacterium	D_3__uncultured bacterium	D_4__uncultured bacterium	D_5__uncultured bacterium	D_6__uncultured bacterium
OTU_2435	0	0	0	0	0	0	0	0	0	0	0	0	0	0	0	0	0	0	D_0__Bacteria	D_1__Aerophobetes	D_2__uncultured bacterium	D_3__uncultured bacterium	D_4__uncultured bacterium	D_5__uncultured bacterium	D_6__uncultured bacterium
OTU_1311	0	0	0	0	0	0	0	0	0	0	0	0	0	0	0	0	0	0	D_0__Bacteria	D_1__Aminicenantes	D_2__uncultured Aminicenantes bacterium	D_3__uncultured Aminicenantes bacterium	D_4__uncultured Aminicenantes bacterium	D_5__uncultured Aminicenantes bacterium	D_6__uncultured Aminicenantes bacterium
OTU_190	6	9	9	4	8	0	4	9	6	8	5	8	1101	4	9	4	8	5	D_0__Bacteria	D_1__Aminicenantes	D_2__uncultured bacterium	D_3__uncultured bacterium	D_4__uncultured bacterium	D_5__uncultured bacterium	D_6__uncultured bacterium
OTU_182	10	6	6	6	8	0	5	6	6	5	4	12	2312	7	11	4	9	3	D_0__Bacteria	D_1__Aminicenantes	D_2__uncultured bacterium	D_3__uncultured bacterium	D_4__uncultured bacterium	D_5__uncultured bacterium	D_6__uncultured bacterium
OTU_407	0	0	0	1	0	0	0	0	1	0	1	0	203	0	0	0	0	0	D_0__Bacteria	D_1__Aminicenantes	D_2__uncultured bacterium	D_3__uncultured bacterium	D_4__uncultured bacterium	D_5__uncultured bacterium	D_6__uncultured bacterium
OTU_1233	0	0	0	0	0	0	0	0	0	0	0	0	1	0	1	0	0	0	D_0__Bacteria	D_1__Aminicenantes	D_2__uncultured bacterium	D_3__uncultured bacterium	D_4__uncultured bacterium	D_5__uncultured bacterium	D_6__uncultured bacterium
OTU_572	0	0	1	0	0	0	0	0	0	0	0	0	0	4	0	0	0	0	D_0__Bacteria	D_1__Aminicenantes	D_2__uncultured bacterium	D_3__uncultured bacterium	D_4__uncultured bacterium	D_5__uncultured bacterium	D_6__uncultured bacterium
OTU_454	0	1	0	0	0	0	1	0	1	0	0	2	91	0	0	0	0	0	D_0__Bacteria	D_1__Aminicenantes	D_2__uncultured bacterium	D_3__uncultured bacterium	D_4__uncultured bacterium	D_5__uncultured bacterium	D_6__uncultured bacterium
OTU_291	5	3	3	2	0	0	2	2	4	3	1	2	1	1	3	3	10	5	D_0__Bacteria	D_1__Aminicenantes	D_2__uncultured bacterium	D_3__uncultured bacterium	D_4__uncultured bacterium	D_5__uncultured bacterium	D_6__uncultured bacterium
OTU_489	1	0	0	0	0	0	0	0	0	0	0	0	0	0	0	0	0	0	D_0__Bacteria	D_1__Aminicenantes	D_2__uncultured bacterium	D_3__uncultured bacterium	D_4__uncultured bacterium	D_5__uncultured bacterium	D_6__uncultured bacterium
OTU_918	0	0	0	0	0	0	0	0	0	0	0	0	15	0	0	0	0	0	D_0__Bacteria	D_1__Aminicenantes	D_2__uncultured bacterium	D_3__uncultured bacterium	D_4__uncultured bacterium	D_5__uncultured bacterium	D_6__uncultured bacterium
OTU_583	0	0	0	0	0	0	0	0	0	0	0	0	37	2	0	0	0	0	D_0__Bacteria	D_1__Aminicenantes	D_2__uncultured bacterium	D_3__uncultured bacterium	D_4__uncultured bacterium	D_5__uncultured bacterium	D_6__uncultured bacterium
OTU_1161	0	0	0	0	0	0	0	0	0	0	0	0	0	0	0	0	0	0	D_0__Bacteria	D_1__Aminicenantes	D_2__uncultured bacterium	D_3__uncultured bacterium	D_4__uncultured bacterium	D_5__uncultured bacterium	D_6__uncultured bacterium
OTU_1259	0	0	0	0	0	0	0	0	0	0	0	0	0	0	0	0	0	0	D_0__Bacteria	D_1__Aminicenantes	D_2__uncultured bacterium	D_3__uncultured bacterium	D_4__uncultured bacterium	D_5__uncultured bacterium	D_6__uncultured bacterium
OTU_1568	0	0	0	0	1	0	0	0	0	0	0	0	0	1	0	0	1	2	D_0__Bacteria	D_1__Aminicenantes	D_2__uncultured bacterium	D_3__uncultured bacterium	D_4__uncultured bacterium	D_5__uncultured bacterium	D_6__uncultured bacterium
OTU_1132	0	0	0	0	0	0	1	0	1	2	0	3	1	0	0	1	2	1	D_0__Bacteria	D_1__Aminicenantes	D_2__uncultured bacterium	D_3__uncultured bacterium	D_4__uncultured bacterium	D_5__uncultured bacterium	D_6__uncultured bacterium
OTU_388	0	0	1	0	0	0	1	1	0	1	0	1	0	0	2	0	1	0	D_0__Bacteria	D_1__Aminicenantes	D_2__uncultured bacterium	D_3__uncultured bacterium	D_4__uncultured bacterium	D_5__uncultured bacterium	D_6__uncultured bacterium
OTU_1947	0	0	0	0	0	0	0	0	0	0	0	0	0	0	0	0	0	0	D_0__Bacteria	D_1__Aminicenantes	D_2__uncultured bacterium	D_3__uncultured bacterium	D_4__uncultured bacterium	D_5__uncultured bacterium	D_6__uncultured bacterium
OTU_2442	0	0	0	0	0	0	0	0	0	0	0	0	0	0	0	0	0	0	D_0__Bacteria	D_1__Aminicenantes	D_2__uncultured bacterium	D_3__uncultured bacterium	D_4__uncultured bacterium	D_5__uncultured bacterium	D_6__uncultured bacterium
OTU_1930	0	0	0	0	0	0	0	0	0	0	0	0	0	0	0	0	2	0	D_0__Bacteria	D_1__Aminicenantes	D_2__uncultured bacterium	D_3__uncultured bacterium	D_4__uncultured bacterium	D_5__uncultured bacterium	D_6__uncultured bacterium
OTU_1742	0	0	0	0	0	0	0	0	0	0	0	0	0	0	0	0	0	0	D_0__Bacteria	D_1__Aminicenantes	D_2__uncultured bacterium	D_3__uncultured bacterium	D_4__uncultured bacterium	D_5__uncultured bacterium	D_6__uncultured bacterium
OTU_1920	0	0	0	0	0	0	0	0	0	0	0	0	0	0	0	0	0	0	D_0__Bacteria	D_1__Aminicenantes	D_2__uncultured bacterium	D_3__uncultured bacterium	D_4__uncultured bacterium	D_5__uncultured bacterium	D_6__uncultured bacterium
OTU_1743	0	0	0	0	0	0	0	0	0	0	0	0	0	0	0	0	0	0	D_0__Bacteria	D_1__Aminicenantes	D_2__uncultured bacterium	D_3__uncultured bacterium	D_4__uncultured bacterium	D_5__uncultured bacterium	D_6__uncultured bacterium
OTU_1372	0	0	0	0	0	0	0	0	0	0	0	0	0	0	0	0	0	0	D_0__Bacteria	D_1__Aquificae	D_2__Aquificae	D_3__Aquificales	D_4__Aquificaceae	D_5__Thermocrinis	D_6__uncultured bacterium
OTU_361	354	499	318	6	33	2	14	11	11	13	3	7	16	8	18	14	10	11	D_0__Bacteria	D_1__Aquificae	D_2__Aquificae	D_3__Aquificales	D_4__Aquificaceae	D_5__Thermocrinis	D_6__uncultured Thermocrinis sp.
OTU_436	64	91	67	5	0	1	1	1	3	2	2	1	1	4	5	1	4	1	D_0__Bacteria	D_1__Aquificae	D_2__Aquificae	D_3__Aquificales	D_4__Aquificaceae	D_5__Thermocrinis	D_6__uncultured Thermocrinis sp.
OTU_427	77	91	59	15	15	1	10	10	18	26	8	20	17	8	20	22	17	14	D_0__Bacteria	D_1__Aquificae	D_2__Aquificae	D_3__Aquificales	D_4__Aquificaceae	D_5__Thermocrinis
OTU_297	2455	3070	2485	1	6	2	5	3	4	1	4	4	3	3	4	8	5	1	D_0__Bacteria	D_1__Aquificae	D_2__Aquificae	D_3__Aquificales	D_4__Hydrogenothermaceae	D_5__Sulfurihydrogenibium	D_6__uncultured bacterium
OTU_56	1	3	2	0	0	0	0	0	0	1	0	0	0	560	910	34	43	25	D_0__Bacteria	D_1__Armatimonadetes	D_2__Armatimonadia	D_3__Armatimonadales	D_4__Armatimonadaceae	D_5__Armatimonas	D_6__uncultured bacterium
OTU_694	0	0	0	0	0	0	0	0	0	0	0	0	0	0	0	0	0	0	D_0__Bacteria	D_1__Armatimonadetes	D_2__candidate division OP10 clone OPB50	D_3__candidate division OP10 clone OPB50	D_4__candidate division OP10 clone OPB50	D_5__candidate division OP10 clone OPB50	D_6__candidate division OP10 clone OPB50
OTU_560	0	1	0	3	1	0	1	18	2	0	8	0	0	40	161	48	30	10	D_0__Bacteria	D_1__Armatimonadetes	D_2__Chthonomonadetes	D_3__Chthonomonadales	D_4__Chthonomonadaceae	D_5__Chthonomonas	D_6__uncultured Armatimonadetes bacterium
OTU_1410	0	0	0	0	0	0	0	0	0	0	0	0	0	0	0	0	0	0	D_0__Bacteria	D_1__Armatimonadetes	D_2__Chthonomonadetes	D_3__Chthonomonadales	D_4__uncultured bacterium	D_5__uncultured bacterium	D_6__uncultured bacterium
OTU_1290	0	0	0	0	0	0	0	0	0	0	0	0	0	0	0	0	0	0	D_0__Bacteria	D_1__Armatimonadetes	D_2__Chthonomonadetes	D_3__Chthonomonadales	D_4__uncultured bacterium	D_5__uncultured bacterium	D_6__uncultured bacterium
OTU_75	0	0	0	0	0	0	0	0	0	0	0	0	0	0	1	0	1	0	D_0__Bacteria	D_1__Armatimonadetes	D_2__Chthonomonadetes	D_3__Chthonomonadales	D_4__uncultured bacterium	D_5__uncultured bacterium	D_6__uncultured bacterium
OTU_625	0	0	0	0	0	0	0	0	0	0	0	0	0	1	0	1	4	5	D_0__Bacteria	D_1__Armatimonadetes	D_2__Chthonomonadetes	D_3__Chthonomonadales	D_4__uncultured bacterium	D_5__uncultured bacterium	D_6__uncultured bacterium
OTU_264	0	0	0	0	0	0	0	0	0	0	0	0	0	0	0	0	0	0	D_0__Bacteria	D_1__Armatimonadetes	D_2__Chthonomonadetes	D_3__Chthonomonadales	D_4__uncultured bacterium	D_5__uncultured bacterium	D_6__uncultured bacterium
OTU_1734	0	0	1	0	1	0	1	0	0	0	0	0	0	0	1	0	0	0	D_0__Bacteria	D_1__Armatimonadetes	D_2__Chthonomonadetes	D_3__Chthonomonadales	D_4__uncultured bacterium	D_5__uncultured bacterium	D_6__uncultured bacterium
OTU_369	0	1	0	0	0	0	0	0	0	0	0	0	0	0	0	1	0	0	D_0__Bacteria	D_1__Armatimonadetes	D_2__Chthonomonadetes	D_3__Chthonomonadales	D_4__uncultured bacterium	D_5__uncultured bacterium	D_6__uncultured bacterium
OTU_588	3	4	1	0	0	0	4	0	0	1	1	1	0	0	1	0	0	0	D_0__Bacteria	D_1__Armatimonadetes	D_2__Chthonomonadetes	D_3__Chthonomonadales
OTU_842	0	0	0	0	0	0	0	0	0	0	0	0	0	0	0	1	0	0	D_0__Bacteria	D_1__Armatimonadetes	D_2__Chthonomonadetes	D_3__Chthonomonadales
OTU_2355	0	0	0	0	0	0	2	0	0	0	0	0	0	0	0	0	1	0	D_0__Bacteria	D_1__Armatimonadetes	D_2__Chthonomonadetes	D_3__Chthonomonadales
OTU_641	0	2	2	1	0	0	0	1	0	1	0	0	0	0	0	1	0	0	D_0__Bacteria	D_1__Armatimonadetes	D_2__uncultured Armatimonadetes bacterium	D_3__uncultured Armatimonadetes bacterium	D_4__uncultured Armatimonadetes bacterium	D_5__uncultured Armatimonadetes bacterium	D_6__uncultured Armatimonadetes bacterium
OTU_363	38	46	62	20	29	2	83	105	67	91	38	42	9	4	42	7	3	4	D_0__Bacteria	D_1__Armatimonadetes	D_2__uncultured bacterium	D_3__uncultured bacterium	D_4__uncultured bacterium	D_5__uncultured bacterium	D_6__uncultured bacterium
OTU_530	0	0	0	1	0	0	0	0	0	0	0	0	271	0	0	0	0	0	D_0__Bacteria	D_1__Armatimonadetes	D_2__uncultured bacterium	D_3__uncultured bacterium	D_4__uncultured bacterium	D_5__uncultured bacterium	D_6__uncultured bacterium
OTU_595	1	0	0	0	0	0	2	0	0	0	1	1	0	3	0	1	2	0	D_0__Bacteria	D_1__Armatimonadetes	D_2__uncultured bacterium	D_3__uncultured bacterium	D_4__uncultured bacterium	D_5__uncultured bacterium	D_6__uncultured bacterium
OTU_627	0	1	0	0	0	0	0	0	0	0	0	0	0	0	0	0	0	0	D_0__Bacteria	D_1__Armatimonadetes	D_2__uncultured bacterium	D_3__uncultured bacterium	D_4__uncultured bacterium	D_5__uncultured bacterium	D_6__uncultured bacterium
OTU_903	0	0	0	0	0	0	1	0	0	0	0	0	0	1	1	0	0	0	D_0__Bacteria	D_1__Armatimonadetes	D_2__uncultured bacterium	D_3__uncultured bacterium	D_4__uncultured bacterium	D_5__uncultured bacterium	D_6__uncultured bacterium
OTU_1096	0	0	0	0	0	0	0	0	0	0	0	0	0	0	0	0	0	0	D_0__Bacteria	D_1__Armatimonadetes	D_2__uncultured bacterium	D_3__uncultured bacterium	D_4__uncultured bacterium	D_5__uncultured bacterium	D_6__uncultured bacterium
OTU_201	0	0	0	0	0	0	3	0	0	4	0	6	0	0	0	0	0	0	D_0__Bacteria	D_1__Armatimonadetes	D_2__uncultured bacterium	D_3__uncultured bacterium	D_4__uncultured bacterium	D_5__uncultured bacterium	D_6__uncultured bacterium
OTU_1234	0	0	0	0	0	0	0	0	0	0	0	0	0	0	0	0	0	0	D_0__Bacteria	D_1__Armatimonadetes	D_2__uncultured bacterium	D_3__uncultured bacterium	D_4__uncultured bacterium	D_5__uncultured bacterium	D_6__uncultured bacterium
OTU_597	0	0	0	0	0	0	0	0	0	0	0	1	0	0	0	0	0	0	D_0__Bacteria	D_1__Armatimonadetes	D_2__uncultured bacterium	D_3__uncultured bacterium	D_4__uncultured bacterium	D_5__uncultured bacterium	D_6__uncultured bacterium
OTU_648	0	0	0	0	0	0	4	0	0	2	0	13	0	0	0	1	0	0	D_0__Bacteria	D_1__Armatimonadetes	D_2__uncultured bacterium	D_3__uncultured bacterium	D_4__uncultured bacterium	D_5__uncultured bacterium	D_6__uncultured bacterium
OTU_930	0	0	0	0	0	0	0	0	0	0	0	0	0	0	0	0	0	0	D_0__Bacteria	D_1__Armatimonadetes	D_2__uncultured bacterium	D_3__uncultured bacterium	D_4__uncultured bacterium	D_5__uncultured bacterium	D_6__uncultured bacterium
OTU_1156	0	0	0	0	0	0	0	0	0	0	0	0	0	0	0	0	0	0	D_0__Bacteria	D_1__Armatimonadetes	D_2__uncultured bacterium	D_3__uncultured bacterium	D_4__uncultured bacterium	D_5__uncultured bacterium	D_6__uncultured bacterium
OTU_1706	0	0	0	0	0	0	1	0	0	0	0	0	0	0	1	0	0	0	D_0__Bacteria	D_1__Armatimonadetes	D_2__uncultured bacterium	D_3__uncultured bacterium	D_4__uncultured bacterium	D_5__uncultured bacterium	D_6__uncultured bacterium
OTU_140	0	0	0	0	0	0	0	0	1	0	0	0	0	3	2	6	5	4	D_0__Bacteria	D_1__Armatimonadetes	D_2__uncultured bacterium	D_3__uncultured bacterium	D_4__uncultured bacterium	D_5__uncultured bacterium	D_6__uncultured bacterium
OTU_1676	0	0	0	0	0	0	0	0	0	0	0	0	0	0	0	0	0	0	D_0__Bacteria	D_1__Armatimonadetes	D_2__uncultured bacterium	D_3__uncultured bacterium	D_4__uncultured bacterium	D_5__uncultured bacterium	D_6__uncultured bacterium
OTU_2057	0	0	0	0	0	0	0	0	0	0	0	0	0	0	0	0	0	0	D_0__Bacteria	D_1__Armatimonadetes	D_2__uncultured bacterium	D_3__uncultured bacterium	D_4__uncultured bacterium	D_5__uncultured bacterium	D_6__uncultured bacterium
OTU_634	0	0	0	0	1	0	0	0	0	0	0	0	0	0	0	0	0	0	D_0__Bacteria	D_1__Armatimonadetes	D_2__uncultured bacterium	D_3__uncultured bacterium	D_4__uncultured bacterium	D_5__uncultured bacterium	D_6__uncultured bacterium
OTU_503	0	0	1	1	0	0	0	0	0	0	0	0	0	0	0	0	0	1	D_0__Bacteria	D_1__Armatimonadetes	D_2__uncultured bacterium	D_3__uncultured bacterium	D_4__uncultured bacterium	D_5__uncultured bacterium	D_6__uncultured bacterium
OTU_1845	0	0	0	0	0	0	0	0	0	0	0	0	0	0	0	0	0	0	D_0__Bacteria	D_1__Armatimonadetes	D_2__uncultured bacterium	D_3__uncultured bacterium	D_4__uncultured bacterium	D_5__uncultured bacterium	D_6__uncultured bacterium
OTU_2095	0	0	0	0	0	0	0	1	0	0	2	1	0	0	1	0	0	0	D_0__Bacteria	D_1__Armatimonadetes	D_2__uncultured bacterium	D_3__uncultured bacterium	D_4__uncultured bacterium	D_5__uncultured bacterium	D_6__uncultured bacterium
OTU_1236	0	0	0	1	0	0	0	0	0	0	0	0	0	0	0	1	0	0	D_0__Bacteria	D_1__Armatimonadetes	D_2__uncultured bacterium	D_3__uncultured bacterium	D_4__uncultured bacterium	D_5__uncultured bacterium	D_6__uncultured bacterium
OTU_885	0	0	0	0	0	0	0	0	0	0	0	0	0	0	0	0	0	0	D_0__Bacteria	D_1__Armatimonadetes	D_2__uncultured bacterium	D_3__uncultured bacterium	D_4__uncultured bacterium	D_5__uncultured bacterium	D_6__uncultured bacterium
OTU_621	0	0	1	0	0	0	0	0	1	0	0	0	0	0	0	0	0	0	D_0__Bacteria	D_1__Armatimonadetes	D_2__uncultured bacterium	D_3__uncultured bacterium	D_4__uncultured bacterium	D_5__uncultured bacterium	D_6__uncultured bacterium
OTU_829	0	0	0	0	0	0	0	0	0	0	0	0	0	0	0	0	0	0	D_0__Bacteria	D_1__Armatimonadetes	D_2__uncultured bacterium	D_3__uncultured bacterium	D_4__uncultured bacterium	D_5__uncultured bacterium	D_6__uncultured bacterium
OTU_1125	0	0	0	0	0	0	0	0	0	0	0	0	0	0	0	0	0	0	D_0__Bacteria	D_1__Armatimonadetes	D_2__uncultured bacterium	D_3__uncultured bacterium	D_4__uncultured bacterium	D_5__uncultured bacterium	D_6__uncultured bacterium
OTU_696	0	0	0	0	0	0	0	0	0	0	0	0	0	0	0	0	0	0	D_0__Bacteria	D_1__Armatimonadetes	D_2__uncultured bacterium	D_3__uncultured bacterium	D_4__uncultured bacterium	D_5__uncultured bacterium	D_6__uncultured bacterium
OTU_69	0	0	0	0	0	0	0	1	0	0	0	0	0	0	1	1	0	0	D_0__Bacteria	D_1__Armatimonadetes	D_2__uncultured bacterium	D_3__uncultured bacterium	D_4__uncultured bacterium	D_5__uncultured bacterium	D_6__uncultured bacterium
OTU_961	0	0	0	0	0	0	0	0	0	0	0	0	0	0	0	0	0	0	D_0__Bacteria	D_1__Armatimonadetes	D_2__uncultured bacterium	D_3__uncultured bacterium	D_4__uncultured bacterium	D_5__uncultured bacterium	D_6__uncultured bacterium
OTU_2208	0	0	0	0	0	0	0	0	0	0	0	0	0	0	1	0	0	0	D_0__Bacteria	D_1__Armatimonadetes	D_2__uncultured bacterium	D_3__uncultured bacterium	D_4__uncultured bacterium	D_5__uncultured bacterium	D_6__uncultured bacterium
OTU_1434	0	0	0	0	0	0	0	0	0	0	0	1	0	0	0	0	0	0	D_0__Bacteria	D_1__Armatimonadetes	D_2__uncultured bacterium	D_3__uncultured bacterium	D_4__uncultured bacterium	D_5__uncultured bacterium	D_6__uncultured bacterium
OTU_466	0	0	1	0	0	0	0	0	0	0	0	0	0	0	0	0	0	0	D_0__Bacteria	D_1__Armatimonadetes	D_2__uncultured bacterium	D_3__uncultured bacterium	D_4__uncultured bacterium	D_5__uncultured bacterium	D_6__uncultured bacterium
OTU_227	0	0	0	0	0	0	0	0	0	0	0	0	0	0	0	0	0	0	D_0__Bacteria	D_1__Armatimonadetes	D_2__uncultured bacterium	D_3__uncultured bacterium	D_4__uncultured bacterium	D_5__uncultured bacterium	D_6__uncultured bacterium
OTU_1714	0	0	0	0	0	0	0	0	0	0	0	0	0	0	0	0	0	0	D_0__Bacteria	D_1__Armatimonadetes	D_2__uncultured bacterium	D_3__uncultured bacterium	D_4__uncultured bacterium	D_5__uncultured bacterium	D_6__uncultured bacterium
OTU_1384	0	0	0	0	0	0	0	0	0	0	0	0	0	0	0	0	0	0	D_0__Bacteria	D_1__Armatimonadetes	D_2__uncultured bacterium	D_3__uncultured bacterium	D_4__uncultured bacterium	D_5__uncultured bacterium	D_6__uncultured bacterium
OTU_1268	0	0	0	0	0	0	0	0	0	0	0	0	0	0	0	0	0	0	D_0__Bacteria	D_1__Armatimonadetes	D_2__uncultured bacterium	D_3__uncultured bacterium	D_4__uncultured bacterium	D_5__uncultured bacterium	D_6__uncultured bacterium
OTU_1118	0	0	0	0	0	0	0	0	0	0	0	0	0	0	0	0	0	0	D_0__Bacteria	D_1__Armatimonadetes	D_2__uncultured bacterium	D_3__uncultured bacterium	D_4__uncultured bacterium	D_5__uncultured bacterium	D_6__uncultured bacterium
OTU_228	0	0	0	0	0	0	0	0	0	0	0	0	0	0	0	0	0	0	D_0__Bacteria	D_1__Armatimonadetes	D_2__uncultured bacterium	D_3__uncultured bacterium	D_4__uncultured bacterium	D_5__uncultured bacterium	D_6__uncultured bacterium
OTU_1914	0	0	0	0	0	0	0	0	0	0	0	0	0	0	0	0	0	0	D_0__Bacteria	D_1__Armatimonadetes	D_2__uncultured bacterium	D_3__uncultured bacterium	D_4__uncultured bacterium	D_5__uncultured bacterium	D_6__uncultured bacterium
OTU_1451	0	0	0	0	0	0	0	0	0	0	0	0	0	0	0	0	0	0	D_0__Bacteria	D_1__Armatimonadetes	D_2__uncultured bacterium	D_3__uncultured bacterium	D_4__uncultured bacterium	D_5__uncultured bacterium	D_6__uncultured bacterium
OTU_1522	0	0	0	0	0	0	0	0	0	0	0	0	0	0	0	0	0	0	D_0__Bacteria	D_1__Armatimonadetes	D_2__uncultured bacterium	D_3__uncultured bacterium	D_4__uncultured bacterium	D_5__uncultured bacterium	D_6__uncultured bacterium
OTU_1915	0	0	0	0	0	0	0	0	0	0	0	0	0	0	0	0	0	0	D_0__Bacteria	D_1__Armatimonadetes	D_2__uncultured bacterium	D_3__uncultured bacterium	D_4__uncultured bacterium	D_5__uncultured bacterium	D_6__uncultured bacterium
OTU_2289	0	0	0	0	0	0	0	0	0	0	0	0	0	0	0	0	0	0	D_0__Bacteria	D_1__Armatimonadetes	D_2__uncultured bacterium	D_3__uncultured bacterium	D_4__uncultured bacterium	D_5__uncultured bacterium	D_6__uncultured bacterium
OTU_2357	0	0	0	0	0	0	0	0	0	0	0	0	0	0	0	1	1	1	D_0__Bacteria	D_1__Armatimonadetes	D_2__uncultured bacterium	D_3__uncultured bacterium	D_4__uncultured bacterium	D_5__uncultured bacterium	D_6__uncultured bacterium
OTU_1585	0	0	0	0	0	0	0	0	0	0	0	0	8	0	0	0	0	0	D_0__Bacteria	D_1__Armatimonadetes	D_2__uncultured candidate division WS1 bacterium	D_3__uncultured candidate division WS1 bacterium	D_4__uncultured candidate division WS1 bacterium	D_5__uncultured candidate division WS1 bacterium	D_6__uncultured candidate division WS1 bacterium
OTU_398	0	0	1	0	0	0	0	0	1	1	0	0	54	2	0	0	0	0	D_0__Bacteria	D_1__Armatimonadetes
OTU_2114	0	0	0	0	0	0	0	0	0	0	0	0	0	0	0	0	0	0	D_0__Bacteria	D_1__Armatimonadetes
OTU_1002	0	0	0	1	0	0	0	0	0	0	0	0	0	0	0	0	0	0	D_0__Bacteria	D_1__Armatimonadetes
OTU_306	0	0	0	0	0	0	0	0	0	1	0	0	0	0	0	1	1	0	D_0__Bacteria	D_1__Armatimonadetes
OTU_122	0	0	0	0	0	0	0	0	0	0	0	0	0	0	0	0	0	0	D_0__Bacteria	D_1__Armatimonadetes
OTU_1022	0	0	0	0	0	0	0	0	0	0	0	0	0	0	0	0	0	0	D_0__Bacteria	D_1__Atribacteria	D_2__Atribacteria Incertae Sedis	D_3__Unknown Order	D_4__Unknown Family	D_5__Candidatus Caldatribacterium	D_6__uncultured Atribacteria bacterium
OTU_1040	0	0	0	0	0	0	0	0	0	0	0	0	0	0	0	0	0	1	D_0__Bacteria	D_1__Atribacteria	D_2__Atribacteria Incertae Sedis	D_3__Unknown Order	D_4__Unknown Family	D_5__Candidatus Caldatribacterium	D_6__uncultured bacterium
OTU_1877	0	0	1	0	0	0	0	0	0	0	0	0	0	0	0	0	1	0	D_0__Bacteria	D_1__Atribacteria	D_2__uncultured bacterium	D_3__uncultured bacterium	D_4__uncultured bacterium	D_5__uncultured bacterium	D_6__uncultured bacterium
OTU_619	0	0	0	0	0	0	0	0	0	0	0	2	0	4	0	0	1	0	D_0__Bacteria	D_1__Bacteroidetes	D_2__Bacteroidetes BD2-2	D_3__uncultured organism	D_4__uncultured organism	D_5__uncultured organism	D_6__uncultured organism
OTU_2167	0	0	0	0	0	0	0	0	0	0	0	0	0	0	0	0	0	0	D_0__Bacteria	D_1__Bacteroidetes	D_2__Bacteroidetes BD2-2	D_3__uncultured organism	D_4__uncultured organism	D_5__uncultured organism	D_6__uncultured organism
OTU_722	0	0	0	0	0	0	0	0	1	0	0	3	0	23	1	1	0	1	D_0__Bacteria	D_1__Bacteroidetes	D_2__Bacteroidetes vadinHA17	D_3__uncultured bacterium	D_4__uncultured bacterium	D_5__uncultured bacterium	D_6__uncultured bacterium
OTU_549	0	0	0	0	1	0	0	0	0	0	0	2	31	1	0	0	0	0	D_0__Bacteria	D_1__Bacteroidetes	D_2__Bacteroidetes vadinHA17	D_3__uncultured bacterium	D_4__uncultured bacterium	D_5__uncultured bacterium	D_6__uncultured bacterium
OTU_1263	0	0	0	0	0	0	0	0	0	0	0	1	0	2	0	0	0	0	D_0__Bacteria	D_1__Bacteroidetes	D_2__Bacteroidetes vadinHA17
OTU_1011	3	4	1	11	9	0	1	4	3	9	3	8	0	3	9	1	2	0	D_0__Bacteria	D_1__Bacteroidetes	D_2__Bacteroidetes VC2.1 Bac22	D_3__uncultured bacterium	D_4__uncultured bacterium	D_5__uncultured bacterium	D_6__uncultured bacterium
OTU_2201	0	1	0	0	0	0	0	0	0	0	0	0	0	5	3	3	2	1	D_0__Bacteria	D_1__Bacteroidetes	D_2__Bacteroidetes VC2.1 Bac22	D_3__uncultured bacterium	D_4__uncultured bacterium	D_5__uncultured bacterium	D_6__uncultured bacterium
OTU_2253	0	0	0	0	0	0	0	0	0	0	0	0	0	0	0	1	2	3	D_0__Bacteria	D_1__Bacteroidetes	D_2__Bacteroidetes VC2.1 Bac22	D_3__uncultured bacterium	D_4__uncultured bacterium	D_5__uncultured bacterium	D_6__uncultured bacterium
OTU_2190	0	0	0	0	0	0	0	0	0	0	0	0	5	0	0	0	0	0	D_0__Bacteria	D_1__Bacteroidetes	D_2__Bacteroidia	D_3__Bacteroidales	D_4__Bacteroidaceae	D_5__Bacteroides	D_6__uncultured bacterium
OTU_2506	0	0	1	0	0	0	0	0	0	0	0	2	0	0	0	0	0	0	D_0__Bacteria	D_1__Bacteroidetes	D_2__Bacteroidia	D_3__Bacteroidales	D_4__Marinilabiaceae	D_5__uncultured	D_6__uncultured bacterium
OTU_1839	2	1	2	0	0	0	0	0	0	0	1	0	1	0	0	0	1	0	D_0__Bacteria	D_1__Bacteroidetes	D_2__Cytophagia	D_3__Cytophagales	D_4__Cyclobacteriaceae	D_5__Cecembia
OTU_422	8	3	3	106	131	2	0	27	19	9	8	3	0	682	180	58	57	56	D_0__Bacteria	D_1__Bacteroidetes	D_2__Cytophagia	D_3__Cytophagales	D_4__Cytophagaceae	D_5__Flexibacter	D_6__uncultured Flexibacter sp.
OTU_1747	1	0	0	0	0	0	0	0	0	0	0	0	0	0	0	11	3	6	D_0__Bacteria	D_1__Bacteroidetes	D_2__Cytophagia	D_3__Cytophagales	D_4__Cytophagaceae	D_5__Flexibacter
OTU_2125	0	0	0	0	0	0	0	0	0	1	0	0	0	0	0	0	0	0	D_0__Bacteria	D_1__Bacteroidetes	D_2__Cytophagia	D_3__Cytophagales	D_4__Cytophagaceae	D_5__Persicitalea	D_6__uncultured bacterium
OTU_1780	0	0	0	0	0	0	0	0	0	0	0	0	0	0	0	5	5	4	D_0__Bacteria	D_1__Bacteroidetes	D_2__Cytophagia	D_3__Cytophagales	D_4__Cytophagaceae	D_5__Runella	D_6__uncultured bacterium
OTU_1381	0	0	0	0	0	0	0	0	0	0	0	0	0	0	0	1	2	3	D_0__Bacteria	D_1__Bacteroidetes	D_2__Cytophagia	D_3__Cytophagales	D_4__Cytophagaceae	D_5__Sporocytophaga	D_6__uncultured bacterium
OTU_1423	0	0	0	2	2	0	0	5	6	6	3	3	0	9	13	3	3	1	D_0__Bacteria	D_1__Bacteroidetes	D_2__Cytophagia	D_3__Cytophagales	D_4__Cytophagaceae	D_5__uncultured	D_6__uncultured bacterium
OTU_564	0	0	0	1	1	0	0	0	0	0	0	0	1	29	11	61	47	49	D_0__Bacteria	D_1__Bacteroidetes	D_2__Cytophagia	D_3__Cytophagales	D_4__Cytophagaceae	D_5__uncultured	D_6__uncultured Bacteroidetes bacterium
OTU_2465	2	9	6	79	150	7	0	28	8	4	5	0	1	25	25	9	10	9	D_0__Bacteria	D_1__Bacteroidetes	D_2__Cytophagia	D_3__Cytophagales	D_4__Cytophagaceae	D_5__uncultured	D_6__uncultured Bacteroidetes bacterium
OTU_1906	0	0	1	0	0	0	0	0	0	0	0	0	0	0	4	2	0	2	D_0__Bacteria	D_1__Bacteroidetes	D_2__Cytophagia	D_3__Cytophagales	D_4__Cytophagaceae	D_5__uncultured	D_6__uncultured Bacteroidetes bacterium
OTU_2479	2	1	2	24	2	0	6	4	13	10	1	6	0	0	2	0	0	0	D_0__Bacteria	D_1__Bacteroidetes	D_2__Cytophagia	D_3__Cytophagales	D_4__Cytophagaceae	D_5__uncultured
OTU_1253	0	0	0	0	0	0	0	0	0	0	0	0	0	0	0	0	0	0	D_0__Bacteria	D_1__Bacteroidetes	D_2__Cytophagia	D_3__Order II	D_4__Rhodothermaceae	D_5__Rhodothermus
OTU_1588	0	0	1	0	1	0	1	0	0	1	2	0	1	2	3	0	2	1	D_0__Bacteria	D_1__Bacteroidetes	D_2__Cytophagia	D_3__Order III	D_4__uncultured	D_5__uncultured bacterium	D_6__uncultured bacterium
OTU_1867	0	1	0	1	0	0	0	0	0	0	0	0	0	0	1	3	0	0	D_0__Bacteria	D_1__Bacteroidetes	D_2__Flavobacteriia	D_3__Flavobacteriales	D_4__Cryomorphaceae	D_5__Brumimicrobium	D_6__uncultured Bacteroidetes bacterium
OTU_1352	0	0	0	1	1	0	0	2	0	2	1	0	0	2	0	0	0	1	D_0__Bacteria	D_1__Bacteroidetes	D_2__Flavobacteriia	D_3__Flavobacteriales	D_4__Cryomorphaceae	D_5__Owenweeksia	D_6__uncultured bacterium
OTU_1770	0	0	0	1	0	0	0	0	0	0	0	0	0	0	0	0	2	0	D_0__Bacteria	D_1__Bacteroidetes	D_2__Flavobacteriia	D_3__Flavobacteriales	D_4__Cryomorphaceae	D_5__Owenweeksia	D_6__uncultured bacterium
OTU_2132	0	0	0	0	0	0	0	0	0	0	0	0	0	0	0	0	0	0	D_0__Bacteria	D_1__Bacteroidetes	D_2__Flavobacteriia	D_3__Flavobacteriales	D_4__Flavobacteriaceae	D_5__Chryseobacterium
OTU_2141	0	0	0	0	0	0	0	0	0	0	0	0	0	0	0	0	0	0	D_0__Bacteria	D_1__Bacteroidetes	D_2__Flavobacteriia	D_3__Flavobacteriales	D_4__Flavobacteriaceae	D_5__Chryseobacterium
OTU_2021	1	0	1	0	0	0	0	0	0	0	1	0	0	0	0	0	0	1	D_0__Bacteria	D_1__Bacteroidetes	D_2__Flavobacteriia	D_3__Flavobacteriales	D_4__Flavobacteriaceae	D_5__Flavobacterium
OTU_1230	1	2	0	2	0	0	0	0	1	0	2	3	1	0	1	1	1	3	D_0__Bacteria	D_1__Bacteroidetes	D_2__Flavobacteriia	D_3__Flavobacteriales	D_4__Flavobacteriaceae	D_5__Psychroflexus
OTU_1652	3	1	1	1	0	0	1	0	0	0	0	0	1	0	2	0	2	2	D_0__Bacteria	D_1__Bacteroidetes	D_2__Flavobacteriia	D_3__Flavobacteriales	D_4__Flavobacteriaceae	D_5__Sufflavibacter
OTU_1466	2	1	1	0	1	0	1	0	3	0	2	0	0	0	1	1	0	1	D_0__Bacteria	D_1__Bacteroidetes	D_2__Flavobacteriia	D_3__Flavobacteriales	D_4__Flavobacteriaceae	D_5__uncultured	D_6__uncultured bacterium
OTU_1557	0	0	0	1	2	0	0	0	0	1	0	0	1	0	0	1	1	0	D_0__Bacteria	D_1__Bacteroidetes	D_2__Flavobacteriia	D_3__Flavobacteriales	D_4__Flavobacteriaceae	D_5__uncultured	D_6__uncultured Flavobacteriaceae bacterium
OTU_1292	0	1	0	1	0	0	0	0	0	1	1	0	1	0	2	0	2	0	D_0__Bacteria	D_1__Bacteroidetes	D_2__Flavobacteriia	D_3__Flavobacteriales	D_4__NS9 marine group	D_5__uncultured bacterium	D_6__uncultured bacterium
OTU_781	0	0	0	0	0	0	0	0	0	0	0	0	0	0	1	21	9	11	D_0__Bacteria	D_1__Bacteroidetes	D_2__Flavobacteriia	D_3__Flavobacteriales	D_4__NS9 marine group	D_5__uncultured bacterium	D_6__uncultured bacterium
OTU_2380	0	0	0	0	0	0	0	0	0	0	0	0	0	0	0	0	0	0	D_0__Bacteria	D_1__Bacteroidetes	D_2__Flavobacteriia	D_3__Flavobacteriales	D_4__NS9 marine group	D_5__uncultured bacterium	D_6__uncultured bacterium
OTU_1651	2	5	0	1	1	0	0	0	0	0	0	0	0	5	1	0	0	0	D_0__Bacteria	D_1__Bacteroidetes	D_2__Flavobacteriia	D_3__Flavobacteriales	D_4__Schleiferiaceae	D_5__Schleiferia	D_6__uncultured Schleiferia sp.
OTU_834	0	0	0	0	0	0	1	0	0	0	0	3	0	3	0	1	0	0	D_0__Bacteria	D_1__Bacteroidetes	D_2__SB-5	D_3__uncultured bacterium	D_4__uncultured bacterium	D_5__uncultured bacterium	D_6__uncultured bacterium
OTU_943	1	0	1	0	0	0	4	0	0	7	0	50	0	0	0	0	0	0	D_0__Bacteria	D_1__Bacteroidetes	D_2__SB-5	D_3__uncultured bacterium	D_4__uncultured bacterium	D_5__uncultured bacterium	D_6__uncultured bacterium
OTU_1698	0	0	0	0	0	0	0	0	0	0	0	1	0	4	0	0	0	0	D_0__Bacteria	D_1__Bacteroidetes	D_2__SB-5	D_3__uncultured bacterium	D_4__uncultured bacterium	D_5__uncultured bacterium	D_6__uncultured bacterium
OTU_1335	0	0	0	0	0	0	0	0	0	0	0	0	0	3	1	1	1	7	D_0__Bacteria	D_1__Bacteroidetes	D_2__SM1A07	D_3__uncultured bacterium	D_4__uncultured bacterium	D_5__uncultured bacterium	D_6__uncultured bacterium
OTU_125	3	1	1	60	1	2	4	17	17	31	3	8	0	31	6	32	18	37	D_0__Bacteria	D_1__Bacteroidetes	D_2__SM1A07	D_3__uncultured Chlorobi bacterium	D_4__uncultured Chlorobi bacterium	D_5__uncultured Chlorobi bacterium	D_6__uncultured Chlorobi bacterium
OTU_1169	0	0	0	0	0	0	0	0	0	0	0	0	0	0	0	35	13	14	D_0__Bacteria	D_1__Bacteroidetes	D_2__Sphingobacteriia	D_3__Sphingobacteriales	D_4__Chitinophagaceae	D_5__Chitinophaga
OTU_2293	0	0	0	0	0	0	0	0	0	0	0	0	0	0	0	0	0	0	D_0__Bacteria	D_1__Bacteroidetes	D_2__Sphingobacteriia	D_3__Sphingobacteriales	D_4__Chitinophagaceae	D_5__Filimonas	D_6__uncultured bacterium
OTU_2033	0	1	0	0	0	0	0	0	0	0	0	0	0	1	0	2	2	0	D_0__Bacteria	D_1__Bacteroidetes	D_2__Sphingobacteriia	D_3__Sphingobacteriales	D_4__Chitinophagaceae	D_5__Niastella
OTU_814	1	2	0	0	0	1	0	0	0	2	3	0	0	52	114	31	17	16	D_0__Bacteria	D_1__Bacteroidetes	D_2__Sphingobacteriia	D_3__Sphingobacteriales	D_4__Chitinophagaceae	D_5__uncultured	D_6__uncultured bacterium
OTU_1355	0	0	0	0	0	0	0	0	0	3	0	0	0	2	15	1	3	1	D_0__Bacteria	D_1__Bacteroidetes	D_2__Sphingobacteriia	D_3__Sphingobacteriales	D_4__Chitinophagaceae	D_5__uncultured	D_6__uncultured bacterium
OTU_2276	0	1	0	0	0	0	0	0	0	0	0	0	0	0	0	7	0	3	D_0__Bacteria	D_1__Bacteroidetes	D_2__Sphingobacteriia	D_3__Sphingobacteriales	D_4__Chitinophagaceae	D_5__uncultured	D_6__uncultured bacterium
OTU_1774	0	0	0	0	0	0	0	0	0	0	0	0	0	0	0	2	2	0	D_0__Bacteria	D_1__Bacteroidetes	D_2__Sphingobacteriia	D_3__Sphingobacteriales	D_4__Chitinophagaceae	D_5__uncultured	D_6__uncultured bacterium
OTU_1363	0	0	0	0	0	0	0	0	0	0	0	0	0	0	0	10	9	5	D_0__Bacteria	D_1__Bacteroidetes	D_2__Sphingobacteriia	D_3__Sphingobacteriales	D_4__Chitinophagaceae	D_5__uncultured	D_6__uncultured bacterium
OTU_932	0	0	0	0	0	0	0	0	0	0	0	0	0	0	0	5	1	0	D_0__Bacteria	D_1__Bacteroidetes	D_2__Sphingobacteriia	D_3__Sphingobacteriales	D_4__Chitinophagaceae	D_5__uncultured	D_6__uncultured bacterium
OTU_1500	0	0	0	0	0	0	0	0	0	0	0	0	0	1	0	0	0	0	D_0__Bacteria	D_1__Bacteroidetes	D_2__Sphingobacteriia	D_3__Sphingobacteriales	D_4__Chitinophagaceae	D_5__uncultured	D_6__uncultured Cytophagales bacterium
OTU_1820	0	0	1	0	0	0	0	0	0	0	0	0	0	1	1	1	0	0	D_0__Bacteria	D_1__Bacteroidetes	D_2__Sphingobacteriia	D_3__Sphingobacteriales	D_4__Chitinophagaceae	D_5__uncultured	D_6__uncultured organism
OTU_1066	0	1	0	0	0	0	0	0	0	0	5	0	0	0	1	3	1	0	D_0__Bacteria	D_1__Bacteroidetes	D_2__Sphingobacteriia	D_3__Sphingobacteriales	D_4__CWT CU03-E12	D_5__uncultured bacterium	D_6__uncultured bacterium
OTU_2029	2	5	4	0	0	0	0	0	0	0	0	0	0	0	0	0	0	0	D_0__Bacteria	D_1__Bacteroidetes	D_2__Sphingobacteriia	D_3__Sphingobacteriales	D_4__env.OPS 17	D_5__uncultured bacterium	D_6__uncultured bacterium
OTU_876	0	0	0	0	0	0	0	0	0	0	0	0	0	0	0	6	6	5	D_0__Bacteria	D_1__Bacteroidetes	D_2__Sphingobacteriia	D_3__Sphingobacteriales	D_4__env.OPS 17	D_5__uncultured bacterium	D_6__uncultured bacterium
OTU_1142	0	0	0	0	0	0	0	0	0	0	0	0	0	0	0	4	1	0	D_0__Bacteria	D_1__Bacteroidetes	D_2__Sphingobacteriia	D_3__Sphingobacteriales	D_4__KD3-93	D_5__uncultured bacterium	D_6__uncultured bacterium
OTU_2311	0	0	0	0	0	0	0	0	0	0	0	0	0	0	0	1	1	3	D_0__Bacteria	D_1__Bacteroidetes	D_2__Sphingobacteriia	D_3__Sphingobacteriales	D_4__KD3-93	D_5__uncultured bacterium	D_6__uncultured bacterium
OTU_1750	0	0	0	0	0	0	0	0	0	0	0	0	0	0	0	8	6	1	D_0__Bacteria	D_1__Bacteroidetes	D_2__Sphingobacteriia	D_3__Sphingobacteriales	D_4__NS11-12 marine group	D_5__uncultured bacterium	D_6__uncultured bacterium
OTU_2262	0	0	0	0	0	0	0	0	0	0	0	0	0	0	0	3	6	3	D_0__Bacteria	D_1__Bacteroidetes	D_2__Sphingobacteriia	D_3__Sphingobacteriales	D_4__Saprospiraceae	D_5__Phaeodactylibacter	D_6__uncultured bacterium
OTU_2162	0	1	0	0	0	0	0	0	0	0	0	0	0	0	0	0	0	0	D_0__Bacteria	D_1__Bacteroidetes	D_2__Sphingobacteriia	D_3__Sphingobacteriales	D_4__Saprospiraceae	D_5__Phaeodactylibacter	D_6__uncultured organism
OTU_838	0	0	0	0	0	0	0	0	0	0	0	0	0	0	0	25	24	18	D_0__Bacteria	D_1__Bacteroidetes	D_2__Sphingobacteriia	D_3__Sphingobacteriales	D_4__Saprospiraceae	D_5__Phaeodactylibacter	D_6__uncultured Saprospiraceae bacterium
OTU_277	10	2	0	3	2	0	0	2	5	5	4	6	68	1262	3159	4662	4712	5222	D_0__Bacteria	D_1__Bacteroidetes	D_2__Sphingobacteriia	D_3__Sphingobacteriales	D_4__Saprospiraceae	D_5__Phaeodactylibacter
OTU_81	0	1	0	0	0	0	0	1	0	1	0	0	0	26	42	176	148	116	D_0__Bacteria	D_1__Bacteroidetes	D_2__Sphingobacteriia	D_3__Sphingobacteriales	D_4__Saprospiraceae	D_5__uncultured	D_6__uncultured bacterium
OTU_102	0	0	0	0	0	0	0	0	0	0	0	0	0	9	22	5	4	1	D_0__Bacteria	D_1__Bacteroidetes	D_2__Sphingobacteriia	D_3__Sphingobacteriales	D_4__Saprospiraceae	D_5__uncultured	D_6__uncultured bacterium
OTU_891	0	0	0	0	0	0	0	0	0	0	0	0	0	0	0	35	27	32	D_0__Bacteria	D_1__Bacteroidetes	D_2__Sphingobacteriia	D_3__Sphingobacteriales	D_4__Saprospiraceae	D_5__uncultured	D_6__uncultured bacterium
OTU_1364	1	0	0	0	0	0	0	0	0	0	0	0	0	0	0	15	14	8	D_0__Bacteria	D_1__Bacteroidetes	D_2__Sphingobacteriia	D_3__Sphingobacteriales	D_4__Saprospiraceae	D_5__uncultured	D_6__uncultured bacterium
OTU_333	14	11	4	58	40	4	267	463	1121	216	556	258	2	1638	3582	1003	752	733	D_0__Bacteria	D_1__Bacteroidetes	D_2__Sphingobacteriia	D_3__Sphingobacteriales	D_4__Saprospiraceae	D_5__uncultured	D_6__uncultured Bacteroidetes bacterium
OTU_1868	0	0	0	1	0	0	3	1	1	1	1	2	0	0	0	1	3	3	D_0__Bacteria	D_1__Bacteroidetes	D_2__Sphingobacteriia	D_3__Sphingobacteriales	D_4__Saprospiraceae	D_5__uncultured	D_6__uncultured Bacteroidetes bacterium
OTU_1669	0	0	0	4	0	0	6	21	29	8	16	3	0	0	4	0	1	1	D_0__Bacteria	D_1__Bacteroidetes	D_2__Sphingobacteriia	D_3__Sphingobacteriales	D_4__Saprospiraceae	D_5__uncultured	D_6__uncultured Bacteroidetes bacterium
OTU_2351	0	0	0	0	0	0	0	0	0	0	0	0	0	0	5	2	2	7	D_0__Bacteria	D_1__Bacteroidetes	D_2__Sphingobacteriia	D_3__Sphingobacteriales	D_4__Saprospiraceae	D_5__uncultured	D_6__uncultured Bacteroidetes bacterium
OTU_2045	0	0	0	1	0	0	0	0	0	0	0	0	0	0	0	0	0	0	D_0__Bacteria	D_1__Bacteroidetes	D_2__Sphingobacteriia	D_3__Sphingobacteriales	D_4__Saprospiraceae	D_5__uncultured	D_6__uncultured Bacteroidetes bacterium
OTU_159	0	2	0	0	0	0	0	0	0	0	0	0	0	0	0	12	10	10	D_0__Bacteria	D_1__Bacteroidetes	D_2__Sphingobacteriia	D_3__Sphingobacteriales	D_4__Saprospiraceae	D_5__uncultured
OTU_1251	0	0	0	0	0	0	0	0	0	0	0	0	0	1	25	6	19	41	D_0__Bacteria	D_1__Bacteroidetes	D_2__Sphingobacteriia	D_3__Sphingobacteriales	D_4__Saprospiraceae	D_5__uncultured
OTU_1199	0	0	0	0	0	0	0	0	0	0	0	0	0	3	25	16	16	24	D_0__Bacteria	D_1__Bacteroidetes	D_2__Sphingobacteriia	D_3__Sphingobacteriales	D_4__Saprospiraceae
OTU_2352	0	0	0	0	0	0	0	0	0	0	0	0	0	1	6	4	1	2	D_0__Bacteria	D_1__Bacteroidetes	D_2__Sphingobacteriia	D_3__Sphingobacteriales	D_4__Saprospiraceae
OTU_1978	0	0	0	0	0	0	0	0	0	0	0	0	0	0	0	0	0	0	D_0__Bacteria	D_1__Bacteroidetes	D_2__Sphingobacteriia	D_3__Sphingobacteriales	D_4__Sphingobacteriaceae	D_5__Pedobacter
OTU_2060	1	1	0	1	0	0	1	0	1	0	0	1	0	0	0	0	0	0	D_0__Bacteria	D_1__Bacteroidetes	D_2__Sphingobacteriia	D_3__Sphingobacteriales	D_4__WCHB1-69	D_5__uncultured bacterium	D_6__uncultured bacterium
OTU_908	1	4	1	1	1	2	1	0	3	0	6	21	0	1	1	4	1	1	D_0__Bacteria	D_1__Bacteroidetes	D_2__Sphingobacteriia	D_3__Sphingobacteriales	D_4__WCHB1-69	D_5__uncultured bacterium	D_6__uncultured bacterium
OTU_1758	0	0	0	0	0	0	0	0	0	0	0	0	0	0	0	0	0	0	D_0__Bacteria	D_1__Bacteroidetes	D_2__Sphingobacteriia	D_3__Sphingobacteriales	D_4__WCHB1-69	D_5__uncultured bacterium	D_6__uncultured bacterium
OTU_1633	0	0	0	0	0	0	0	0	0	0	0	0	0	0	0	0	0	0	D_0__Bacteria	D_1__Bacteroidetes	D_2__Sphingobacteriia	D_3__Sphingobacteriales	D_4__WCHB1-69	D_5__uncultured bacterium	D_6__uncultured bacterium
OTU_1604	0	0	0	0	0	0	0	0	0	0	0	0	0	0	0	0	0	0	D_0__Bacteria	D_1__Bacteroidetes	D_2__Sphingobacteriia	D_3__Sphingobacteriales	D_4__WCHB1-69
OTU_612	0	0	0	0	0	0	0	0	0	0	0	0	0	0	0	0	0	2	D_0__Bacteria	D_1__Bacteroidetes	D_2__Sphingobacteriia	D_3__Sphingobacteriales
OTU_2498	0	0	0	0	0	0	0	0	0	0	0	23	0	0	0	0	0	0	D_0__Bacteria	D_1__Bacteroidetes
OTU_2252	0	0	0	0	0	0	0	0	0	0	0	0	0	0	0	1	5	5	D_0__Bacteria	D_1__Bacteroidetes
OTU_1044	0	0	0	0	0	0	0	0	0	0	0	0	0	0	0	0	0	0	D_0__Bacteria	D_1__Caldiserica	D_2__Caldisericia	D_3__Caldisericales	D_4__TTA-B1	D_5__uncultured bacterium	D_6__uncultured bacterium
OTU_1425	0	0	0	0	0	0	0	0	0	0	0	0	0	0	0	0	0	0	D_0__Bacteria	D_1__Calescamantes
OTU_1835	0	1	1	0	0	0	1	0	0	1	0	6	0	0	0	1	1	0	D_0__Bacteria	D_1__Candidate division OP3	D_2__uncultured bacterium	D_3__uncultured bacterium	D_4__uncultured bacterium	D_5__uncultured bacterium	D_6__uncultured bacterium
OTU_841	0	0	0	0	0	0	0	0	0	0	0	0	9	0	0	0	0	0	D_0__Bacteria	D_1__Candidate division OP3	D_2__uncultured bacterium	D_3__uncultured bacterium	D_4__uncultured bacterium	D_5__uncultured bacterium	D_6__uncultured bacterium
OTU_1339	0	0	0	0	0	0	0	0	0	0	0	0	0	0	0	0	0	0	D_0__Bacteria	D_1__Candidate division OP3	D_2__uncultured bacterium	D_3__uncultured bacterium	D_4__uncultured bacterium	D_5__uncultured bacterium	D_6__uncultured bacterium
OTU_1150	0	1	0	0	0	0	0	0	0	1	0	0	0	0	0	1	0	0	D_0__Bacteria	D_1__Candidate division OP3	D_2__uncultured bacterium	D_3__uncultured bacterium	D_4__uncultured bacterium	D_5__uncultured bacterium	D_6__uncultured bacterium
OTU_1154	0	0	0	0	0	0	0	0	0	0	0	0	0	0	0	0	0	0	D_0__Bacteria	D_1__Candidate division OP3	D_2__uncultured bacterium	D_3__uncultured bacterium	D_4__uncultured bacterium	D_5__uncultured bacterium	D_6__uncultured bacterium
OTU_925	0	0	0	0	0	0	0	0	0	0	0	1	0	0	0	0	0	0	D_0__Bacteria	D_1__Candidate division OP3	D_2__uncultured bacterium	D_3__uncultured bacterium	D_4__uncultured bacterium	D_5__uncultured bacterium	D_6__uncultured bacterium
OTU_553	0	0	0	0	0	1	0	0	0	0	0	0	0	0	0	0	0	0	D_0__Bacteria	D_1__Candidate division OP3	D_2__uncultured bacterium	D_3__uncultured bacterium	D_4__uncultured bacterium	D_5__uncultured bacterium	D_6__uncultured bacterium
OTU_1897	0	0	0	0	0	0	0	0	0	0	0	0	0	0	1	0	0	0	D_0__Bacteria	D_1__Candidate division OP3	D_2__uncultured bacterium	D_3__uncultured bacterium	D_4__uncultured bacterium	D_5__uncultured bacterium	D_6__uncultured bacterium
OTU_1179	0	0	0	0	0	0	0	0	0	0	0	0	0	0	0	0	0	0	D_0__Bacteria	D_1__Candidate division OP3	D_2__uncultured bacterium	D_3__uncultured bacterium	D_4__uncultured bacterium	D_5__uncultured bacterium	D_6__uncultured bacterium
OTU_2012	0	0	0	0	0	0	0	0	0	0	0	0	0	1	0	0	0	0	D_0__Bacteria	D_1__Candidate division OP3	D_2__uncultured bacterium	D_3__uncultured bacterium	D_4__uncultured bacterium	D_5__uncultured bacterium	D_6__uncultured bacterium
OTU_2039	0	0	1	0	0	0	0	0	0	0	0	0	0	0	0	0	0	0	D_0__Bacteria	D_1__Candidate division OP3	D_2__uncultured bacterium	D_3__uncultured bacterium	D_4__uncultured bacterium	D_5__uncultured bacterium	D_6__uncultured bacterium
OTU_1404	0	0	0	0	0	0	0	0	0	0	0	0	0	0	0	0	0	0	D_0__Bacteria	D_1__Candidate division OP3	D_2__uncultured bacterium	D_3__uncultured bacterium	D_4__uncultured bacterium	D_5__uncultured bacterium	D_6__uncultured bacterium
OTU_2405	0	0	1	0	0	0	0	0	0	0	0	0	0	0	0	0	0	0	D_0__Bacteria	D_1__Candidate division OP3	D_2__uncultured bacterium	D_3__uncultured bacterium	D_4__uncultured bacterium	D_5__uncultured bacterium	D_6__uncultured bacterium
OTU_1648	0	0	0	0	0	0	0	0	0	0	0	0	0	0	0	0	0	0	D_0__Bacteria	D_1__Candidate division OP3	D_2__uncultured bacterium	D_3__uncultured bacterium	D_4__uncultured bacterium	D_5__uncultured bacterium	D_6__uncultured bacterium
OTU_1385	0	0	0	0	0	0	0	0	0	0	0	0	0	0	0	0	0	0	D_0__Bacteria	D_1__Candidate division OP3	D_2__uncultured bacterium	D_3__uncultured bacterium	D_4__uncultured bacterium	D_5__uncultured bacterium	D_6__uncultured bacterium
OTU_2399	0	0	0	0	0	0	0	0	0	0	0	0	0	0	0	0	0	0	D_0__Bacteria	D_1__Candidate division OP3	D_2__uncultured bacterium	D_3__uncultured bacterium	D_4__uncultured bacterium	D_5__uncultured bacterium	D_6__uncultured bacterium
OTU_126	0	0	0	0	0	0	0	0	0	0	0	0	0	0	0	0	0	0	D_0__Bacteria	D_1__Candidate division OP3	D_2__uncultured bacterium	D_3__uncultured bacterium	D_4__uncultured bacterium	D_5__uncultured bacterium	D_6__uncultured bacterium
OTU_1808	0	0	0	0	0	0	0	0	0	0	0	0	0	0	0	0	0	0	D_0__Bacteria	D_1__Candidate division OP3	D_2__uncultured bacterium	D_3__uncultured bacterium	D_4__uncultured bacterium	D_5__uncultured bacterium	D_6__uncultured bacterium
OTU_795	0	0	0	0	0	0	0	0	0	0	0	0	0	0	0	0	0	0	D_0__Bacteria	D_1__Candidate division OP3	D_2__uncultured microorganism	D_3__uncultured microorganism	D_4__uncultured microorganism	D_5__uncultured microorganism	D_6__uncultured microorganism
OTU_2413	1	0	0	0	0	0	0	0	0	0	0	0	0	0	0	0	0	0	D_0__Bacteria	D_1__Candidate division OP3	D_2__uncultured Omnitrophica bacterium	D_3__uncultured Omnitrophica bacterium	D_4__uncultured Omnitrophica bacterium	D_5__uncultured Omnitrophica bacterium	D_6__uncultured Omnitrophica bacterium
OTU_1728	3	4	1	1	0	0	0	0	0	0	0	0	0	3	4	1	1	1	D_0__Bacteria	D_1__Candidate division SR1	D_2__uncultured bacterium	D_3__uncultured bacterium	D_4__uncultured bacterium	D_5__uncultured bacterium	D_6__uncultured bacterium
OTU_1306	2	0	0	0	0	0	0	0	0	0	0	0	0	0	14	2	6	4	D_0__Bacteria	D_1__Candidate division SR1	D_2__uncultured bacterium	D_3__uncultured bacterium	D_4__uncultured bacterium	D_5__uncultured bacterium	D_6__uncultured bacterium
OTU_683	1	1	0	0	0	0	0	0	0	0	0	0	0	0	0	4	4	2	D_0__Bacteria	D_1__Candidate division SR1	D_2__uncultured bacterium	D_3__uncultured bacterium	D_4__uncultured bacterium	D_5__uncultured bacterium	D_6__uncultured bacterium
OTU_843	1	0	0	0	0	0	0	0	0	0	0	0	0	0	0	0	0	0	D_0__Bacteria	D_1__Candidate division SR1	D_2__uncultured bacterium	D_3__uncultured bacterium	D_4__uncultured bacterium	D_5__uncultured bacterium	D_6__uncultured bacterium
OTU_546	1	0	0	1	0	0	0	1	0	0	0	0	1	0	0	0	0	1	D_0__Bacteria	D_1__Candidate division SR1	D_2__uncultured candidate division SR1 bacterium	D_3__uncultured candidate division SR1 bacterium	D_4__uncultured candidate division SR1 bacterium	D_5__uncultured candidate division SR1 bacterium	D_6__uncultured candidate division SR1 bacterium
OTU_515	0	0	0	0	1	0	0	0	0	0	0	0	0	0	0	0	1	0	D_0__Bacteria	D_1__Candidate division SR1	D_2__uncultured candidate division SR1 bacterium	D_3__uncultured candidate division SR1 bacterium	D_4__uncultured candidate division SR1 bacterium	D_5__uncultured candidate division SR1 bacterium	D_6__uncultured candidate division SR1 bacterium
OTU_2331	0	0	0	0	0	0	0	0	0	0	0	0	0	0	0	0	0	0	D_0__Bacteria	D_1__Candidate division SR1	D_2__uncultured candidate division SR1 bacterium	D_3__uncultured candidate division SR1 bacterium	D_4__uncultured candidate division SR1 bacterium	D_5__uncultured candidate division SR1 bacterium	D_6__uncultured candidate division SR1 bacterium
OTU_2318	0	0	0	0	0	0	0	0	0	0	0	0	0	0	0	0	0	0	D_0__Bacteria	D_1__Candidate division SR1	D_2__uncultured prokaryote	D_3__uncultured prokaryote	D_4__uncultured prokaryote	D_5__uncultured prokaryote	D_6__uncultured prokaryote
OTU_1222	0	1	1	0	0	0	0	0	0	0	0	1	0	0	0	0	0	0	D_0__Bacteria	D_1__Candidate division SR1
OTU_1180	2	0	1	0	0	0	0	0	0	0	0	0	0	0	0	0	0	0	D_0__Bacteria	D_1__Candidate division SR1
OTU_1940	0	0	0	0	0	0	0	0	0	0	0	0	0	0	0	0	0	0	D_0__Bacteria	D_1__Candidate division SR1
OTU_1856	0	0	0	0	1	0	0	0	0	0	0	1	0	1	0	0	1	0	D_0__Bacteria	D_1__Chlamydiae	D_2__Chlamydiae	D_3__Chlamydiales	D_4__cvE6	D_5__uncultured bacterium	D_6__uncultured bacterium
OTU_1961	0	0	0	0	0	0	0	0	0	0	0	0	0	0	0	1	0	0	D_0__Bacteria	D_1__Chlamydiae	D_2__Chlamydiae	D_3__Chlamydiales	D_4__cvE6	D_5__uncultured bacterium	D_6__uncultured bacterium
OTU_1224	0	0	1	27	17	4	3	11	5	2	1	4	0	3	6	9	4	11	D_0__Bacteria	D_1__Chlorobi	D_2__Chlorobia	D_3__Chlorobiales	D_4__Chlorobiaceae	D_5__uncultured	D_6__uncultured Chlorobi bacterium
OTU_678	0	6	1	116	40	3	11	21	17	39	21	16	0	9	22	2	0	0	D_0__Bacteria	D_1__Chlorobi	D_2__Chlorobia	D_3__Chlorobiales	D_4__Chlorobiaceae	D_5__uncultured
OTU_1499	0	0	0	0	0	0	0	0	1	0	0	0	0	8	3	3	0	3	D_0__Bacteria	D_1__Chlorobi	D_2__Chlorobia	D_3__Chlorobiales	D_4__Chlorobiaceae	D_5__uncultured
OTU_1285	2	0	1	0	0	0	3	0	1	1	3	8	0	0	3	0	0	1	D_0__Bacteria	D_1__Chlorobi	D_2__Chlorobia	D_3__Chlorobiales	D_4__OPB56	D_5__uncultured bacterium	D_6__uncultured bacterium
OTU_847	0	0	0	0	0	0	1	0	0	0	0	4	0	3	0	1	4	3	D_0__Bacteria	D_1__Chlorobi	D_2__Chlorobia	D_3__Chlorobiales	D_4__OPB56	D_5__uncultured bacterium	D_6__uncultured bacterium
OTU_981	0	0	0	1	1	0	0	0	0	0	0	0	28	0	0	0	0	0	D_0__Bacteria	D_1__Chlorobi	D_2__Chlorobia	D_3__Chlorobiales	D_4__OPB56	D_5__uncultured bacterium	D_6__uncultured bacterium
OTU_1838	0	1	0	0	0	0	2	1	0	0	0	2	0	0	0	0	0	0	D_0__Bacteria	D_1__Chlorobi	D_2__Chlorobia	D_3__Chlorobiales	D_4__OPB56	D_5__uncultured bacterium	D_6__uncultured bacterium
OTU_823	0	0	0	0	0	0	0	0	0	0	0	0	0	3	5	53	42	32	D_0__Bacteria	D_1__Chlorobi	D_2__Chlorobia	D_3__Chlorobiales	D_4__OPB56	D_5__uncultured bacterium	D_6__uncultured bacterium
OTU_518	0	1	1	0	0	0	0	0	0	0	0	1	0	0	0	0	0	0	D_0__Bacteria	D_1__Chlorobi	D_2__Chlorobia	D_3__Chlorobiales	D_4__OPB56	D_5__uncultured bacterium	D_6__uncultured bacterium
OTU_1112	0	0	0	0	0	0	0	0	0	0	0	0	0	0	0	0	1	2	D_0__Bacteria	D_1__Chlorobi	D_2__Chlorobia	D_3__Chlorobiales	D_4__OPB56	D_5__uncultured bacterium	D_6__uncultured bacterium
OTU_2414	0	0	0	0	0	0	0	0	0	0	0	0	0	0	0	0	0	0	D_0__Bacteria	D_1__Chlorobi	D_2__Chlorobia	D_3__Chlorobiales	D_4__OPB56	D_5__uncultured bacterium	D_6__uncultured bacterium
OTU_2294	0	0	0	0	0	0	0	0	0	0	0	0	0	0	0	3	1	1	D_0__Bacteria	D_1__Chlorobi	D_2__Chlorobia	D_3__Chlorobiales	D_4__OPB56	D_5__uncultured bacterium	D_6__uncultured bacterium
OTU_453	13	16	4	170	245	28	5	103	43	23	38	24	0	537	185	33	27	27	D_0__Bacteria	D_1__Chlorobi	D_2__Chlorobia	D_3__Chlorobiales	D_4__OPB56	D_5__uncultured Bacteroidetes/Chlorobi group bacterium	D_6__uncultured Bacteroidetes/Chlorobi group bacterium
OTU_2206	0	0	0	0	0	0	0	0	0	1	0	0	0	2	2	0	1	0	D_0__Bacteria	D_1__Chlorobi	D_2__Chlorobia	D_3__Chlorobiales	D_4__OPB56	D_5__uncultured Bacteroidetes/Chlorobi group bacterium	D_6__uncultured Bacteroidetes/Chlorobi group bacterium
OTU_1656	0	0	0	0	0	0	1	0	0	1	0	0	0	0	0	0	0	0	D_0__Bacteria	D_1__Chlorobi	D_2__Chlorobia	D_3__Chlorobiales	D_4__OPB56	D_5__uncultured organism	D_6__uncultured organism
OTU_1658	0	0	0	0	0	0	1	0	0	0	0	1	0	2	0	0	0	0	D_0__Bacteria	D_1__Chlorobi	D_2__Chlorobia	D_3__Chlorobiales	D_4__OPB56
OTU_1081	0	0	0	0	0	0	0	0	0	0	0	0	0	0	0	0	0	0	D_0__Bacteria	D_1__Chlorobi	D_2__Chlorobia	D_3__Chlorobiales	D_4__OPB56
OTU_2448	1	0	0	0	0	0	0	0	0	0	0	0	0	0	0	0	0	0	D_0__Bacteria	D_1__Chlorobi	D_2__Chlorobia	D_3__Chlorobiales	D_4__OPB56
OTU_2008	0	0	0	0	0	0	0	0	0	0	0	0	0	0	0	0	0	0	D_0__Bacteria	D_1__Chlorobi	D_2__Chlorobia	D_3__Chlorobiales	D_4__OPB56
OTU_395	0	2	0	1	1	0	0	0	0	0	0	0	0	16	4	4	6	4	D_0__Bacteria	D_1__Chlorobi	D_2__Chlorobia	D_3__Chlorobiales	D_4__SJA-28	D_5__uncultured bacterium	D_6__uncultured bacterium
OTU_1055	0	0	0	0	0	0	0	0	0	0	0	0	0	1	0	0	0	0	D_0__Bacteria	D_1__Chlorobi	D_2__Chlorobia	D_3__Chlorobiales	D_4__SJA-28	D_5__uncultured bacterium	D_6__uncultured bacterium
OTU_985	0	0	0	0	0	0	0	0	0	0	0	0	0	0	0	10	22	25	D_0__Bacteria	D_1__Chlorobi	D_2__Chlorobia	D_3__Chlorobiales	D_4__SJA-28	D_5__uncultured bacterium	D_6__uncultured bacterium
OTU_701	0	0	0	0	0	0	0	0	0	1	0	0	0	0	0	0	0	0	D_0__Bacteria	D_1__Chlorobi	D_2__Chlorobia	D_3__Chlorobiales	D_4__SJA-28
OTU_1494	0	0	0	0	0	0	0	0	0	0	0	0	18	0	0	0	0	0	D_0__Bacteria	D_1__Chlorobi	D_2__Ignavibacteria	D_3__Ignavibacteriales	D_4__BSV26	D_5__uncultured bacterium	D_6__uncultured bacterium
OTU_402	2	1	1	0	0	0	0	0	0	0	1	1	94	6	1	0	0	0	D_0__Bacteria	D_1__Chlorobi	D_2__Ignavibacteria	D_3__Ignavibacteriales	D_4__BSV26	D_5__uncultured bacterium	D_6__uncultured bacterium
OTU_708	0	0	0	0	0	0	0	0	0	0	0	0	44	6	0	0	0	0	D_0__Bacteria	D_1__Chlorobi	D_2__Ignavibacteria	D_3__Ignavibacteriales	D_4__BSV26	D_5__uncultured bacterium	D_6__uncultured bacterium
OTU_669	0	0	0	0	0	0	0	0	0	0	0	0	41	3	0	0	0	0	D_0__Bacteria	D_1__Chlorobi	D_2__Ignavibacteria	D_3__Ignavibacteriales	D_4__BSV26	D_5__uncultured bacterium	D_6__uncultured bacterium
OTU_519	0	0	0	0	0	0	0	0	1	0	0	0	8	0	1	0	0	0	D_0__Bacteria	D_1__Chlorobi	D_2__Ignavibacteria	D_3__Ignavibacteriales	D_4__BSV26	D_5__uncultured bacterium	D_6__uncultured bacterium
OTU_1760	0	0	0	0	0	0	0	0	0	0	0	0	0	0	0	4	3	3	D_0__Bacteria	D_1__Chlorobi	D_2__Ignavibacteria	D_3__Ignavibacteriales	D_4__BSV26	D_5__uncultured bacterium	D_6__uncultured bacterium
OTU_311	4	2	1	1	1	0	33	1	1	48	21	28	0	25	26	4	4	1	D_0__Bacteria	D_1__Chlorobi	D_2__Ignavibacteria	D_3__Ignavibacteriales	D_4__Ignavibacteriaceae	D_5__Ignavibacterium
OTU_941	0	0	0	0	0	0	0	0	0	0	0	1	0	0	4	1	1	1	D_0__Bacteria	D_1__Chlorobi	D_2__Ignavibacteria	D_3__Ignavibacteriales	D_4__Ignavibacteriaceae	D_5__Ignavibacterium
OTU_511	0	0	0	0	0	0	3	0	0	1	3	6	0	13	6	10	13	13	D_0__Bacteria	D_1__Chlorobi	D_2__Ignavibacteria	D_3__Ignavibacteriales	D_4__LD-RB-34	D_5__uncultured bacterium	D_6__uncultured bacterium
OTU_285	3	4	7	4	0	0	2	1	2	2	1	1	2	1	4	1	2	1	D_0__Bacteria	D_1__Chlorobi	D_2__Ignavibacteria	D_3__Ignavibacteriales	D_4__SM1H02	D_5__uncultured bacterium	D_6__uncultured bacterium
OTU_944	0	0	0	0	0	0	0	0	1	1	0	2	0	0	0	0	0	0	D_0__Bacteria	D_1__Chloroflexi	D_2__Anaerolineae	D_3__Anaerolineales	D_4__Anaerolineaceae	D_5__Anaerolinea	D_6__uncultured bacterium
OTU_743	0	0	0	1	0	0	0	0	0	0	0	5	0	2	0	1	1	0	D_0__Bacteria	D_1__Chloroflexi	D_2__Anaerolineae	D_3__Anaerolineales	D_4__Anaerolineaceae	D_5__Bellilinea	D_6__uncultured bacterium
OTU_1530	0	0	0	0	0	0	0	0	0	0	0	0	0	0	0	0	0	0	D_0__Bacteria	D_1__Chloroflexi	D_2__Anaerolineae	D_3__Anaerolineales	D_4__Anaerolineaceae	D_5__Leptolinea	D_6__uncultured bacterium
OTU_2055	0	0	0	0	0	0	0	0	0	0	0	0	0	0	0	0	0	0	D_0__Bacteria	D_1__Chloroflexi	D_2__Anaerolineae	D_3__Anaerolineales	D_4__Anaerolineaceae	D_5__Leptolinea
OTU_1891	0	0	0	0	0	0	0	0	0	0	0	0	0	0	0	0	0	0	D_0__Bacteria	D_1__Chloroflexi	D_2__Anaerolineae	D_3__Anaerolineales	D_4__Anaerolineaceae	D_5__Ornatilinea	D_6__uncultured bacterium
OTU_1374	0	0	0	0	0	0	0	0	0	0	0	0	0	0	0	0	0	0	D_0__Bacteria	D_1__Chloroflexi	D_2__Anaerolineae	D_3__Anaerolineales	D_4__Anaerolineaceae	D_5__Ornatilinea	D_6__uncultured bacterium
OTU_1399	0	0	0	0	0	0	0	0	0	0	0	0	0	0	0	0	0	0	D_0__Bacteria	D_1__Chloroflexi	D_2__Anaerolineae	D_3__Anaerolineales	D_4__Anaerolineaceae	D_5__Pelolinea
OTU_1432	0	0	0	0	0	0	0	0	0	0	0	0	0	0	0	0	0	0	D_0__Bacteria	D_1__Chloroflexi	D_2__Anaerolineae	D_3__Anaerolineales	D_4__Anaerolineaceae	D_5__Pelolinea
OTU_313	70	74	104	420	379	58	121	1108	382	217	370	162	0	228	569	25	27	46	D_0__Bacteria	D_1__Chloroflexi	D_2__Anaerolineae	D_3__Anaerolineales	D_4__Anaerolineaceae	D_5__uncultured	D_6__uncultured bacterium
OTU_406	0	1	0	0	0	0	0	0	0	1	0	0	582	2	0	0	0	0	D_0__Bacteria	D_1__Chloroflexi	D_2__Anaerolineae	D_3__Anaerolineales	D_4__Anaerolineaceae	D_5__uncultured	D_6__uncultured bacterium
OTU_2460	7	9	4	0	1	0	1	1	0	5	1	32	13	1	0	1	0	0	D_0__Bacteria	D_1__Chloroflexi	D_2__Anaerolineae	D_3__Anaerolineales	D_4__Anaerolineaceae	D_5__uncultured	D_6__uncultured bacterium
OTU_507	10	14	5	48	66	9	21	82	30	43	40	28	0	66	181	28	27	41	D_0__Bacteria	D_1__Chloroflexi	D_2__Anaerolineae	D_3__Anaerolineales	D_4__Anaerolineaceae	D_5__uncultured	D_6__uncultured bacterium
OTU_661	0	2	0	0	0	0	6	0	0	10	0	15	0	1	0	0	0	0	D_0__Bacteria	D_1__Chloroflexi	D_2__Anaerolineae	D_3__Anaerolineales	D_4__Anaerolineaceae	D_5__uncultured	D_6__uncultured bacterium
OTU_817	0	0	0	0	1	0	6	4	1	51	1	16	0	7	3	4	0	0	D_0__Bacteria	D_1__Chloroflexi	D_2__Anaerolineae	D_3__Anaerolineales	D_4__Anaerolineaceae	D_5__uncultured	D_6__uncultured bacterium
OTU_953	0	0	0	0	0	0	0	0	0	0	0	0	0	39	9	11	3	5	D_0__Bacteria	D_1__Chloroflexi	D_2__Anaerolineae	D_3__Anaerolineales	D_4__Anaerolineaceae	D_5__uncultured	D_6__uncultured bacterium
OTU_550	0	0	0	0	0	1	0	0	0	0	0	0	0	1	1	0	0	1	D_0__Bacteria	D_1__Chloroflexi	D_2__Anaerolineae	D_3__Anaerolineales	D_4__Anaerolineaceae	D_5__uncultured	D_6__uncultured bacterium
OTU_748	12	9	10	33	44	5	15	57	24	30	14	62	0	0	0	5	1	2	D_0__Bacteria	D_1__Chloroflexi	D_2__Anaerolineae	D_3__Anaerolineales	D_4__Anaerolineaceae	D_5__uncultured	D_6__uncultured bacterium
OTU_1223	0	0	0	0	0	0	0	0	0	0	0	0	0	2	0	0	0	0	D_0__Bacteria	D_1__Chloroflexi	D_2__Anaerolineae	D_3__Anaerolineales	D_4__Anaerolineaceae	D_5__uncultured	D_6__uncultured bacterium
OTU_574	0	0	0	0	1	0	0	0	0	1	0	1	0	3	0	16	12	9	D_0__Bacteria	D_1__Chloroflexi	D_2__Anaerolineae	D_3__Anaerolineales	D_4__Anaerolineaceae	D_5__uncultured	D_6__uncultured bacterium
OTU_852	0	0	0	0	0	0	1	0	0	2	1	4	0	2	3	5	2	16	D_0__Bacteria	D_1__Chloroflexi	D_2__Anaerolineae	D_3__Anaerolineales	D_4__Anaerolineaceae	D_5__uncultured	D_6__uncultured bacterium
OTU_2459	0	1	0	0	0	0	0	0	0	0	0	0	1	0	1	0	0	0	D_0__Bacteria	D_1__Chloroflexi	D_2__Anaerolineae	D_3__Anaerolineales	D_4__Anaerolineaceae	D_5__uncultured	D_6__uncultured bacterium
OTU_1016	0	0	0	0	0	0	3	0	0	2	1	3	1	1	0	0	0	0	D_0__Bacteria	D_1__Chloroflexi	D_2__Anaerolineae	D_3__Anaerolineales	D_4__Anaerolineaceae	D_5__uncultured	D_6__uncultured bacterium
OTU_442	0	1	0	0	0	0	2	1	0	1	1	2	0	1	0	0	0	0	D_0__Bacteria	D_1__Chloroflexi	D_2__Anaerolineae	D_3__Anaerolineales	D_4__Anaerolineaceae	D_5__uncultured	D_6__uncultured bacterium
OTU_1049	0	0	0	0	0	0	0	0	0	0	0	0	29	2	0	0	0	0	D_0__Bacteria	D_1__Chloroflexi	D_2__Anaerolineae	D_3__Anaerolineales	D_4__Anaerolineaceae	D_5__uncultured	D_6__uncultured bacterium
OTU_1160	0	0	0	0	0	0	3	0	0	2	0	5	0	0	0	0	0	0	D_0__Bacteria	D_1__Chloroflexi	D_2__Anaerolineae	D_3__Anaerolineales	D_4__Anaerolineaceae	D_5__uncultured	D_6__uncultured bacterium
OTU_1009	0	0	0	0	0	0	1	0	0	0	0	1	0	2	0	0	0	0	D_0__Bacteria	D_1__Chloroflexi	D_2__Anaerolineae	D_3__Anaerolineales	D_4__Anaerolineaceae	D_5__uncultured	D_6__uncultured bacterium
OTU_673	0	0	0	0	1	0	0	0	0	0	0	0	0	0	0	0	0	0	D_0__Bacteria	D_1__Chloroflexi	D_2__Anaerolineae	D_3__Anaerolineales	D_4__Anaerolineaceae	D_5__uncultured	D_6__uncultured bacterium
OTU_2419	0	0	0	0	0	0	0	0	0	0	0	0	0	0	0	0	0	0	D_0__Bacteria	D_1__Chloroflexi	D_2__Anaerolineae	D_3__Anaerolineales	D_4__Anaerolineaceae	D_5__uncultured	D_6__uncultured bacterium
OTU_2130	0	0	0	0	0	0	0	0	0	0	0	0	0	0	0	0	0	0	D_0__Bacteria	D_1__Chloroflexi	D_2__Anaerolineae	D_3__Anaerolineales	D_4__Anaerolineaceae	D_5__uncultured	D_6__uncultured bacterium
OTU_778	0	0	0	0	0	0	0	0	0	0	0	0	0	1	1	0	0	0	D_0__Bacteria	D_1__Chloroflexi	D_2__Anaerolineae	D_3__Anaerolineales	D_4__Anaerolineaceae	D_5__uncultured	D_6__uncultured bacterium
OTU_1383	0	0	0	0	0	0	1	0	0	0	0	0	0	0	0	0	0	0	D_0__Bacteria	D_1__Chloroflexi	D_2__Anaerolineae	D_3__Anaerolineales	D_4__Anaerolineaceae	D_5__uncultured	D_6__uncultured bacterium
OTU_2462	0	0	0	0	0	0	0	0	0	0	0	0	0	0	0	0	0	0	D_0__Bacteria	D_1__Chloroflexi	D_2__Anaerolineae	D_3__Anaerolineales	D_4__Anaerolineaceae	D_5__uncultured	D_6__uncultured bacterium
OTU_1153	0	0	0	0	0	0	0	0	0	0	0	0	0	0	0	0	0	0	D_0__Bacteria	D_1__Chloroflexi	D_2__Anaerolineae	D_3__Anaerolineales	D_4__Anaerolineaceae	D_5__uncultured	D_6__uncultured bacterium
OTU_2144	0	0	0	0	0	0	0	0	0	0	0	0	0	0	2	0	0	0	D_0__Bacteria	D_1__Chloroflexi	D_2__Anaerolineae	D_3__Anaerolineales	D_4__Anaerolineaceae	D_5__uncultured	D_6__uncultured bacterium
OTU_2515	0	0	0	0	0	0	0	0	0	0	0	0	0	0	0	0	0	0	D_0__Bacteria	D_1__Chloroflexi	D_2__Anaerolineae	D_3__Anaerolineales	D_4__Anaerolineaceae	D_5__uncultured	D_6__uncultured bacterium
OTU_647	0	0	0	0	0	0	0	0	0	0	0	0	0	0	0	0	0	0	D_0__Bacteria	D_1__Chloroflexi	D_2__Anaerolineae	D_3__Anaerolineales	D_4__Anaerolineaceae	D_5__uncultured	D_6__uncultured bacterium
OTU_1700	0	0	0	0	0	0	0	0	0	0	0	0	0	0	0	0	0	0	D_0__Bacteria	D_1__Chloroflexi	D_2__Anaerolineae	D_3__Anaerolineales	D_4__Anaerolineaceae	D_5__uncultured	D_6__uncultured bacterium
OTU_910	0	0	0	0	0	0	0	0	0	0	0	0	0	0	0	0	0	0	D_0__Bacteria	D_1__Chloroflexi	D_2__Anaerolineae	D_3__Anaerolineales	D_4__Anaerolineaceae	D_5__uncultured	D_6__uncultured bacterium
OTU_1138	0	0	0	0	0	0	0	0	0	0	0	0	0	0	0	0	0	0	D_0__Bacteria	D_1__Chloroflexi	D_2__Anaerolineae	D_3__Anaerolineales	D_4__Anaerolineaceae	D_5__uncultured	D_6__uncultured bacterium
OTU_1482	0	0	0	0	0	0	0	0	0	0	0	0	0	0	0	0	0	0	D_0__Bacteria	D_1__Chloroflexi	D_2__Anaerolineae	D_3__Anaerolineales	D_4__Anaerolineaceae	D_5__uncultured	D_6__uncultured bacterium
OTU_1789	0	0	0	0	0	0	0	0	0	0	0	0	0	0	0	0	0	0	D_0__Bacteria	D_1__Chloroflexi	D_2__Anaerolineae	D_3__Anaerolineales	D_4__Anaerolineaceae	D_5__uncultured	D_6__uncultured bacterium
OTU_296	0	0	0	0	0	0	0	0	0	0	0	0	0	0	0	0	0	0	D_0__Bacteria	D_1__Chloroflexi	D_2__Anaerolineae	D_3__Anaerolineales	D_4__Anaerolineaceae	D_5__uncultured	D_6__uncultured bacterium
OTU_2501	0	0	0	0	0	0	0	0	0	0	0	0	0	0	0	0	0	0	D_0__Bacteria	D_1__Chloroflexi	D_2__Anaerolineae	D_3__Anaerolineales	D_4__Anaerolineaceae	D_5__uncultured	D_6__uncultured bacterium
OTU_831	0	0	0	0	0	0	0	0	0	0	0	0	0	0	0	0	0	0	D_0__Bacteria	D_1__Chloroflexi	D_2__Anaerolineae	D_3__Anaerolineales	D_4__Anaerolineaceae	D_5__uncultured	D_6__uncultured bacterium
OTU_1088	0	0	0	0	0	0	0	0	0	0	0	0	0	0	0	0	0	0	D_0__Bacteria	D_1__Chloroflexi	D_2__Anaerolineae	D_3__Anaerolineales	D_4__Anaerolineaceae	D_5__uncultured	D_6__uncultured bacterium
OTU_1529	0	0	0	0	0	0	0	0	0	0	0	0	0	0	0	0	0	0	D_0__Bacteria	D_1__Chloroflexi	D_2__Anaerolineae	D_3__Anaerolineales	D_4__Anaerolineaceae	D_5__uncultured	D_6__uncultured bacterium
OTU_1215	0	0	0	0	0	0	0	0	0	0	0	0	0	0	0	0	0	0	D_0__Bacteria	D_1__Chloroflexi	D_2__Anaerolineae	D_3__Anaerolineales	D_4__Anaerolineaceae	D_5__uncultured	D_6__uncultured bacterium
OTU_2504	0	0	0	0	0	0	0	0	0	0	0	0	0	0	0	0	0	0	D_0__Bacteria	D_1__Chloroflexi	D_2__Anaerolineae	D_3__Anaerolineales	D_4__Anaerolineaceae	D_5__uncultured	D_6__uncultured bacterium
OTU_2329	0	0	0	0	0	0	0	0	0	0	0	0	0	0	0	0	0	0	D_0__Bacteria	D_1__Chloroflexi	D_2__Anaerolineae	D_3__Anaerolineales	D_4__Anaerolineaceae	D_5__uncultured	D_6__uncultured bacterium
OTU_1540	0	0	0	0	0	0	0	0	0	0	0	0	0	0	0	0	0	0	D_0__Bacteria	D_1__Chloroflexi	D_2__Anaerolineae	D_3__Anaerolineales	D_4__Anaerolineaceae	D_5__uncultured	D_6__uncultured bacterium
OTU_1539	0	0	0	0	0	0	0	0	0	0	0	0	0	0	0	0	0	0	D_0__Bacteria	D_1__Chloroflexi	D_2__Anaerolineae	D_3__Anaerolineales	D_4__Anaerolineaceae	D_5__uncultured	D_6__uncultured bacterium
OTU_486	10	6	4	30	58	4	44	149	34	84	58	66	0	12	104	55	35	70	D_0__Bacteria	D_1__Chloroflexi	D_2__Anaerolineae	D_3__Anaerolineales	D_4__Anaerolineaceae	D_5__uncultured	D_6__uncultured Chloroflexi bacterium
OTU_1883	0	0	0	0	0	0	0	0	0	0	0	0	0	2	3	0	0	0	D_0__Bacteria	D_1__Chloroflexi	D_2__Anaerolineae	D_3__Anaerolineales	D_4__Anaerolineaceae	D_5__uncultured	D_6__uncultured Chloroflexi bacterium
OTU_718	0	1	1	0	0	0	13	0	0	12	4	37	0	0	0	0	0	0	D_0__Bacteria	D_1__Chloroflexi	D_2__Anaerolineae	D_3__Anaerolineales	D_4__Anaerolineaceae	D_5__uncultured	D_6__uncultured Chloroflexi bacterium
OTU_593	1	0	0	11	5	2	10	30	7	11	18	16	0	12	55	41	35	53	D_0__Bacteria	D_1__Chloroflexi	D_2__Anaerolineae	D_3__Anaerolineales	D_4__Anaerolineaceae	D_5__uncultured	D_6__uncultured Chloroflexi bacterium
OTU_1092	0	1	1	21	17	1	1	5	6	2	0	1	0	27	7	0	0	0	D_0__Bacteria	D_1__Chloroflexi	D_2__Anaerolineae	D_3__Anaerolineales	D_4__Anaerolineaceae	D_5__uncultured	D_6__uncultured Chloroflexi bacterium
OTU_803	0	0	0	0	0	0	5	0	0	2	3	8	0	0	0	1	0	0	D_0__Bacteria	D_1__Chloroflexi	D_2__Anaerolineae	D_3__Anaerolineales	D_4__Anaerolineaceae	D_5__uncultured	D_6__uncultured Chloroflexi bacterium
OTU_2476	0	0	0	0	0	0	1	0	0	0	0	23	0	8	0	0	0	0	D_0__Bacteria	D_1__Chloroflexi	D_2__Anaerolineae	D_3__Anaerolineales	D_4__Anaerolineaceae	D_5__uncultured	D_6__uncultured organism
OTU_2469	0	0	0	0	0	0	0	0	0	0	0	0	0	12	0	0	0	0	D_0__Bacteria	D_1__Chloroflexi	D_2__Anaerolineae	D_3__Anaerolineales	D_4__Anaerolineaceae	D_5__uncultured	D_6__uncultured organism
OTU_2496	0	0	0	0	0	0	0	0	0	0	0	0	0	0	0	0	0	0	D_0__Bacteria	D_1__Chloroflexi	D_2__Anaerolineae	D_3__Anaerolineales	D_4__Anaerolineaceae	D_5__uncultured	D_6__uncultured organism
OTU_767	0	0	0	0	0	0	0	0	0	2	0	0	0	4	0	0	1	0	D_0__Bacteria	D_1__Chloroflexi	D_2__Anaerolineae	D_3__Anaerolineales	D_4__Anaerolineaceae	D_5__uncultured	D_6__uncultured prokaryote
OTU_958	9	15	10	1	1	0	1	0	2	2	3	3	1	2	0	1	2	1	D_0__Bacteria	D_1__Chloroflexi	D_2__Anaerolineae	D_3__Anaerolineales	D_4__Anaerolineaceae	D_5__uncultured
OTU_869	0	0	0	0	0	0	1	0	0	0	0	4	0	3	0	0	1	0	D_0__Bacteria	D_1__Chloroflexi	D_2__Anaerolineae	D_3__Anaerolineales	D_4__Anaerolineaceae	D_5__uncultured
OTU_765	2	2	1	27	30	7	12	53	42	13	20	21	0	0	1	1	0	0	D_0__Bacteria	D_1__Chloroflexi	D_2__Anaerolineae	D_3__Anaerolineales	D_4__Anaerolineaceae	D_5__uncultured
OTU_1490	0	0	0	0	0	0	0	0	0	0	0	0	0	0	0	0	0	0	D_0__Bacteria	D_1__Chloroflexi	D_2__Anaerolineae	D_3__Anaerolineales	D_4__Anaerolineaceae	D_5__uncultured
OTU_1878	0	0	0	0	0	0	0	0	0	0	0	0	0	0	0	0	0	0	D_0__Bacteria	D_1__Chloroflexi	D_2__Anaerolineae	D_3__Anaerolineales	D_4__Anaerolineaceae	D_5__uncultured
OTU_1366	0	0	0	0	0	0	0	0	0	0	0	0	0	0	0	0	0	0	D_0__Bacteria	D_1__Chloroflexi	D_2__Anaerolineae	D_3__Anaerolineales	D_4__Anaerolineaceae	D_5__uncultured
OTU_2168	0	0	0	0	0	0	0	0	0	0	0	0	0	0	0	0	0	0	D_0__Bacteria	D_1__Chloroflexi	D_2__Anaerolineae	D_3__Anaerolineales	D_4__Anaerolineaceae	D_5__uncultured
OTU_2247	0	0	0	0	0	0	0	0	0	0	0	0	0	0	0	2	2	3	D_0__Bacteria	D_1__Chloroflexi	D_2__Anaerolineae	D_3__Anaerolineales	D_4__Anaerolineaceae	D_5__uncultured
OTU_2398	0	0	0	0	0	0	0	0	0	0	0	0	0	0	0	0	0	0	D_0__Bacteria	D_1__Chloroflexi	D_2__Anaerolineae	D_3__Anaerolineales	D_4__Anaerolineaceae	D_5__uncultured
OTU_989	0	0	0	0	0	0	0	0	0	0	0	6	0	1	0	0	0	0	D_0__Bacteria	D_1__Chloroflexi	D_2__Anaerolineae	D_3__Anaerolineales	D_4__Anaerolineaceae
OTU_1873	0	0	0	0	0	0	0	0	0	0	0	0	0	0	0	0	0	0	D_0__Bacteria	D_1__Chloroflexi	D_2__Anaerolineae	D_3__Anaerolineales	D_4__Anaerolineaceae
OTU_2325	0	0	0	0	0	0	0	0	0	0	0	0	0	0	0	0	0	0	D_0__Bacteria	D_1__Chloroflexi	D_2__Anaerolineae	D_3__Anaerolineales	D_4__Anaerolineaceae
OTU_1409	0	0	0	0	0	0	0	0	0	0	0	0	0	4	0	1	1	1	D_0__Bacteria	D_1__Chloroflexi	D_2__Ardenticatenia	D_3__uncultured	D_4__uncultured bacterium	D_5__uncultured bacterium	D_6__uncultured bacterium
OTU_2328	0	0	0	0	0	0	0	0	0	0	0	0	0	0	0	0	0	1	D_0__Bacteria	D_1__Chloroflexi	D_2__Ardenticatenia	D_3__uncultured	D_4__uncultured bacterium	D_5__uncultured bacterium	D_6__uncultured bacterium
OTU_1130	0	0	0	0	0	0	0	0	0	1	0	0	0	4	1	0	0	1	D_0__Bacteria	D_1__Chloroflexi	D_2__Ardenticatenia	D_3__uncultured	D_4__uncultured organism	D_5__uncultured organism	D_6__uncultured organism
OTU_585	2	0	1	0	2	0	0	0	1	1	0	0	0	3	0	3	1	6	D_0__Bacteria	D_1__Chloroflexi	D_2__Caldilineae	D_3__Caldilineales	D_4__Caldilineaceae	D_5__Caldilinea
OTU_500	0	1	1	0	0	1	12	9	25	2	16	4	0	17	92	24	42	52	D_0__Bacteria	D_1__Chloroflexi	D_2__Caldilineae	D_3__Caldilineales	D_4__Caldilineaceae	D_5__uncultured	D_6__uncultured bacterium
OTU_719	0	0	0	0	0	0	2	2	1	3	4	1	0	1	4	4	13	7	D_0__Bacteria	D_1__Chloroflexi	D_2__Caldilineae	D_3__Caldilineales	D_4__Caldilineaceae	D_5__uncultured	D_6__uncultured bacterium
OTU_2266	0	0	0	0	0	0	0	0	0	0	0	0	0	0	0	0	1	0	D_0__Bacteria	D_1__Chloroflexi	D_2__Caldilineae	D_3__Caldilineales	D_4__Caldilineaceae	D_5__uncultured	D_6__uncultured bacterium
OTU_1359	0	0	0	0	0	0	1	2	4	15	1	12	0	0	0	0	0	0	D_0__Bacteria	D_1__Chloroflexi	D_2__Chloroflexia	D_3__Chloroflexales	D_4__Chloroflexaceae	D_5__Candidatus Chloroploca	D_6__uncultured Chloroflexi bacterium
OTU_1551	0	0	0	0	0	0	1	0	0	1	0	3	0	0	0	2	2	6	D_0__Bacteria	D_1__Chloroflexi	D_2__Chloroflexia	D_3__Chloroflexales	D_4__Chloroflexaceae	D_5__Candidatus Chloroploca
OTU_375	45	49	34	14	15	1	4	19	14	8	16	12	6	4	7	6	6	3	D_0__Bacteria	D_1__Chloroflexi	D_2__Chloroflexia	D_3__Chloroflexales	D_4__Chloroflexaceae	D_5__Chloroflexus
OTU_2527	0	0	0	0	0	0	0	0	0	0	0	0	0	0	0	0	0	0	D_0__Bacteria	D_1__Chloroflexi	D_2__Chloroflexia	D_3__Chloroflexales	D_4__Chloroflexaceae	D_5__Chloroflexus
OTU_301	7	12	6	428	47	3	918	259	429	2046	257	1430	0	11	6	2	13	5	D_0__Bacteria	D_1__Chloroflexi	D_2__Chloroflexia	D_3__Chloroflexales	D_4__Chloroflexales Incertae Sedis	D_5__Candidatus Chlorothrix	D_6__uncultured Chloroflexi bacterium
OTU_651	15	14	9	58	90	9	2	20	18	10	4	13	0	1	0	3	4	1	D_0__Bacteria	D_1__Chloroflexi	D_2__Chloroflexia	D_3__Chloroflexales	D_4__Chloroflexales Incertae Sedis	D_5__Candidatus Chlorothrix	D_6__uncultured Chloroflexi bacterium
OTU_1554	0	0	0	0	0	0	4	0	0	1	0	10	0	0	0	0	0	0	D_0__Bacteria	D_1__Chloroflexi	D_2__Chloroflexia	D_3__Chloroflexales	D_4__Chloroflexales Incertae Sedis	D_5__Candidatus Chlorothrix	D_6__uncultured Chloroflexi bacterium
OTU_1670	0	0	0	0	0	0	0	2	0	5	0	10	0	0	0	0	0	0	D_0__Bacteria	D_1__Chloroflexi	D_2__Chloroflexia	D_3__Chloroflexales	D_4__Chloroflexales Incertae Sedis	D_5__Candidatus Chlorothrix	D_6__uncultured Chloroflexi bacterium
OTU_323	36	41	22	255	462	29	1085	3407	1177	1033	2953	3160	30	663	5014	1197	1866	2629	D_0__Bacteria	D_1__Chloroflexi	D_2__Chloroflexia	D_3__Chloroflexales	D_4__Roseiflexaceae	D_5__Roseiflexus	D_6__uncultured bacterium
OTU_2434	2	1	1	0	1	0	0	0	0	0	0	0	0	0	0	1	0	0	D_0__Bacteria	D_1__Chloroflexi	D_2__Chloroflexia	D_3__Chloroflexales	D_4__Roseiflexaceae	D_5__Roseiflexus	D_6__uncultured bacterium
OTU_1849	0	0	0	1	0	0	0	8	0	0	1	0	0	0	2	0	0	0	D_0__Bacteria	D_1__Chloroflexi	D_2__Chloroflexia	D_3__Chloroflexales	D_4__Roseiflexaceae	D_5__Roseiflexus
OTU_387	3	8	3	10	14	4	96	260	151	502	235	816	0	108	160	190	203	377	D_0__Bacteria	D_1__Chloroflexi	D_2__Chloroflexia	D_3__Chloroflexales
OTU_2097	0	0	0	0	0	0	1	0	0	2	1	2	0	0	0	0	0	0	D_0__Bacteria	D_1__Chloroflexi	D_2__Chloroflexia	D_3__Chloroflexales
OTU_1365	0	0	0	0	0	0	0	0	0	0	0	0	1	0	1	12	12	16	D_0__Bacteria	D_1__Chloroflexi	D_2__Chloroflexia	D_3__Chloroflexales
OTU_2408	0	0	0	0	0	0	0	0	0	0	0	0	0	0	0	0	0	0	D_0__Bacteria	D_1__Chloroflexi	D_2__Dehalococcoidia	D_3__FS117-23B-02	D_4__uncultured bacterium	D_5__uncultured bacterium	D_6__uncultured bacterium
OTU_1950	0	0	0	0	0	0	0	0	0	0	0	0	0	0	0	0	0	0	D_0__Bacteria	D_1__Chloroflexi	D_2__Dehalococcoidia	D_3__FW22	D_4__uncultured Chloroflexi bacterium	D_5__uncultured Chloroflexi bacterium	D_6__uncultured Chloroflexi bacterium
OTU_2370	0	0	0	0	0	0	0	0	0	0	0	0	0	0	0	0	0	0	D_0__Bacteria	D_1__Chloroflexi	D_2__Dehalococcoidia	D_3__FW22
OTU_1270	0	0	0	0	0	0	0	0	0	0	0	0	0	0	0	0	0	0	D_0__Bacteria	D_1__Chloroflexi	D_2__Dehalococcoidia	D_3__GIF3	D_4__uncultured bacterium	D_5__uncultured bacterium	D_6__uncultured bacterium
OTU_1289	0	0	0	0	0	0	0	0	0	1	0	0	0	0	0	0	0	0	D_0__Bacteria	D_1__Chloroflexi	D_2__Dehalococcoidia	D_3__GIF3	D_4__uncultured bacterium	D_5__uncultured bacterium	D_6__uncultured bacterium
OTU_1450	0	0	0	0	0	0	0	0	0	0	0	0	0	0	0	0	0	0	D_0__Bacteria	D_1__Chloroflexi	D_2__Dehalococcoidia	D_3__GIF3	D_4__uncultured bacterium	D_5__uncultured bacterium	D_6__uncultured bacterium
OTU_1269	0	0	0	0	0	0	0	0	0	0	0	0	0	0	0	0	0	0	D_0__Bacteria	D_1__Chloroflexi	D_2__Dehalococcoidia	D_3__GIF3	D_4__uncultured bacterium	D_5__uncultured bacterium	D_6__uncultured bacterium
OTU_1448	0	0	0	0	0	0	0	0	0	0	0	0	0	0	0	0	0	0	D_0__Bacteria	D_1__Chloroflexi	D_2__Dehalococcoidia	D_3__GIF3
OTU_815	0	0	0	0	0	0	0	0	0	0	0	0	0	1	0	0	0	0	D_0__Bacteria	D_1__Chloroflexi	D_2__Dehalococcoidia	D_3__GIF9	D_4__uncultured bacterium	D_5__uncultured bacterium	D_6__uncultured bacterium
OTU_1417	0	0	0	0	0	0	0	0	0	0	0	0	0	0	0	0	0	0	D_0__Bacteria	D_1__Chloroflexi	D_2__Dehalococcoidia	D_3__GIF9	D_4__uncultured bacterium	D_5__uncultured bacterium	D_6__uncultured bacterium
OTU_2059	0	0	0	0	0	0	0	0	0	0	0	0	0	0	0	0	0	0	D_0__Bacteria	D_1__Chloroflexi	D_2__Dehalococcoidia	D_3__GIF9	D_4__uncultured bacterium	D_5__uncultured bacterium	D_6__uncultured bacterium
OTU_2402	0	0	0	0	0	0	0	0	0	0	0	0	0	0	0	0	0	0	D_0__Bacteria	D_1__Chloroflexi	D_2__Dehalococcoidia	D_3__GIF9	D_4__uncultured bacterium	D_5__uncultured bacterium	D_6__uncultured bacterium
OTU_1507	0	0	0	0	0	0	0	0	0	0	0	0	0	0	0	0	0	0	D_0__Bacteria	D_1__Chloroflexi	D_2__Dehalococcoidia	D_3__GIF9	D_4__uncultured bacterium	D_5__uncultured bacterium	D_6__uncultured bacterium
OTU_1922	0	0	0	0	0	0	0	0	0	0	0	0	0	0	0	0	0	0	D_0__Bacteria	D_1__Chloroflexi	D_2__Dehalococcoidia	D_3__GIF9	D_4__uncultured bacterium	D_5__uncultured bacterium	D_6__uncultured bacterium
OTU_1214	0	0	0	0	0	0	0	0	0	0	0	0	0	0	0	0	0	0	D_0__Bacteria	D_1__Chloroflexi	D_2__Dehalococcoidia	D_3__GIF9	D_4__uncultured bacterium	D_5__uncultured bacterium	D_6__uncultured bacterium
OTU_2431	0	0	0	0	0	0	0	0	0	0	0	0	0	0	0	0	0	0	D_0__Bacteria	D_1__Chloroflexi	D_2__Dehalococcoidia	D_3__GIF9	D_4__uncultured bacterium	D_5__uncultured bacterium	D_6__uncultured bacterium
OTU_1799	0	0	0	0	0	0	0	0	0	0	0	0	0	0	0	0	0	0	D_0__Bacteria	D_1__Chloroflexi	D_2__Dehalococcoidia	D_3__GIF9	D_4__uncultured Chloroflexi bacterium	D_5__uncultured Chloroflexi bacterium	D_6__uncultured Chloroflexi bacterium
OTU_1121	0	0	0	0	0	0	0	0	0	0	0	1	0	0	0	0	0	0	D_0__Bacteria	D_1__Chloroflexi	D_2__Dehalococcoidia	D_3__MSBL5	D_4__uncultured bacterium	D_5__uncultured bacterium	D_6__uncultured bacterium
OTU_775	0	0	0	0	0	0	0	0	0	0	0	0	0	0	0	0	0	0	D_0__Bacteria	D_1__Chloroflexi	D_2__Dehalococcoidia	D_3__MSBL5	D_4__uncultured bacterium	D_5__uncultured bacterium	D_6__uncultured bacterium
OTU_528	0	1	0	0	0	0	1	0	0	0	0	0	0	1	0	0	0	1	D_0__Bacteria	D_1__Chloroflexi	D_2__Dehalococcoidia	D_3__MSBL5	D_4__uncultured bacterium	D_5__uncultured bacterium	D_6__uncultured bacterium
OTU_1447	0	0	0	0	0	0	0	0	0	0	0	0	0	0	0	0	0	0	D_0__Bacteria	D_1__Chloroflexi	D_2__Dehalococcoidia	D_3__MSBL5	D_4__uncultured bacterium	D_5__uncultured bacterium	D_6__uncultured bacterium
OTU_2429	0	0	0	0	0	0	0	0	0	0	0	0	0	0	0	0	0	0	D_0__Bacteria	D_1__Chloroflexi	D_2__Dehalococcoidia	D_3__MSBL5	D_4__uncultured bacterium	D_5__uncultured bacterium	D_6__uncultured bacterium
OTU_1322	0	0	0	0	0	0	0	0	0	0	0	0	0	0	0	0	0	0	D_0__Bacteria	D_1__Chloroflexi	D_2__Dehalococcoidia	D_3__Napoli-4B-65	D_4__uncultured bacterium	D_5__uncultured bacterium	D_6__uncultured bacterium
OTU_643	0	0	0	0	0	0	0	0	0	0	0	0	0	0	0	0	0	0	D_0__Bacteria	D_1__Chloroflexi	D_2__Dehalococcoidia	D_3__Napoli-4B-65	D_4__uncultured Chloroflexi bacterium	D_5__uncultured Chloroflexi bacterium	D_6__uncultured Chloroflexi bacterium
OTU_1917	0	0	0	0	0	0	0	0	0	0	0	0	0	0	0	0	0	0	D_0__Bacteria	D_1__Chloroflexi	D_2__Dehalococcoidia	D_3__vadinBA26	D_4__uncultured bacterium	D_5__uncultured bacterium	D_6__uncultured bacterium
OTU_1991	0	0	0	0	0	0	0	0	0	0	0	0	0	0	0	0	0	0	D_0__Bacteria	D_1__Chloroflexi	D_2__Dehalococcoidia	D_3__vadinBA26	D_4__uncultured bacterium	D_5__uncultured bacterium	D_6__uncultured bacterium
OTU_2430	0	0	0	0	0	0	0	0	0	0	0	0	0	0	0	0	0	0	D_0__Bacteria	D_1__Chloroflexi	D_2__Dehalococcoidia	D_3__vadinBA26	D_4__uncultured bacterium	D_5__uncultured bacterium	D_6__uncultured bacterium
OTU_1997	0	0	0	0	0	0	0	0	0	0	0	0	0	0	0	0	0	0	D_0__Bacteria	D_1__Chloroflexi	D_2__Dehalococcoidia	D_3__vadinBA26	D_4__uncultured bacterium	D_5__uncultured bacterium	D_6__uncultured bacterium
OTU_2001	0	0	0	0	0	0	0	0	0	0	0	0	0	0	0	0	0	0	D_0__Bacteria	D_1__Chloroflexi	D_2__Dehalococcoidia	D_3__vadinBA26
OTU_2002	0	0	0	0	0	0	0	0	0	0	0	0	0	0	0	0	0	0	D_0__Bacteria	D_1__Chloroflexi	D_2__JG30-KF-CM66	D_3__uncultured bacterium	D_4__uncultured bacterium	D_5__uncultured bacterium	D_6__uncultured bacterium
OTU_792	0	0	0	0	0	0	0	0	0	0	0	0	0	0	0	2	2	1	D_0__Bacteria	D_1__Chloroflexi	D_2__KD4-96	D_3__uncultured bacterium	D_4__uncultured bacterium	D_5__uncultured bacterium	D_6__uncultured bacterium
OTU_695	0	0	0	1	0	0	0	0	0	0	0	0	0	0	0	0	0	0	D_0__Bacteria	D_1__Chloroflexi	D_2__KD4-96	D_3__uncultured bacterium	D_4__uncultured bacterium	D_5__uncultured bacterium	D_6__uncultured bacterium
OTU_2226	0	0	0	0	0	0	0	0	0	0	0	0	0	0	0	0	0	0	D_0__Bacteria	D_1__Chloroflexi	D_2__KD4-96
OTU_830	0	0	0	0	0	0	0	0	0	0	0	0	0	0	0	0	0	0	D_0__Bacteria	D_1__Chloroflexi	D_2__KZNMV-5-B42	D_3__uncultured bacterium	D_4__uncultured bacterium	D_5__uncultured bacterium	D_6__uncultured bacterium
OTU_1988	0	0	0	0	0	0	0	0	0	0	0	0	0	0	0	0	0	0	D_0__Bacteria	D_1__Chloroflexi	D_2__KZNMV-5-B42	D_3__uncultured bacterium	D_4__uncultured bacterium	D_5__uncultured bacterium	D_6__uncultured bacterium
OTU_1996	0	0	0	0	0	0	0	0	0	0	0	0	0	0	0	0	0	0	D_0__Bacteria	D_1__Chloroflexi	D_2__KZNMV-5-B42	D_3__uncultured bacterium	D_4__uncultured bacterium	D_5__uncultured bacterium	D_6__uncultured bacterium
OTU_2358	0	0	0	0	0	0	0	0	0	0	0	0	0	0	0	0	0	0	D_0__Bacteria	D_1__Chloroflexi	D_2__KZNMV-5-B42	D_3__uncultured bacterium	D_4__uncultured bacterium	D_5__uncultured bacterium	D_6__uncultured bacterium
OTU_1418	0	0	0	0	0	0	0	0	0	0	0	0	1	0	0	0	0	0	D_0__Bacteria	D_1__Chloroflexi	D_2__S085	D_3__uncultured bacterium	D_4__uncultured bacterium	D_5__uncultured bacterium	D_6__uncultured bacterium
OTU_1677	0	0	0	0	0	0	0	0	0	0	0	0	5	1	0	0	0	0	D_0__Bacteria	D_1__Chloroflexi	D_2__S085	D_3__uncultured bacterium	D_4__uncultured bacterium	D_5__uncultured bacterium	D_6__uncultured bacterium
OTU_1721	0	0	0	0	0	0	0	0	0	0	0	0	8	0	0	0	0	0	D_0__Bacteria	D_1__Chloroflexi	D_2__S085	D_3__uncultured bacterium	D_4__uncultured bacterium	D_5__uncultured bacterium	D_6__uncultured bacterium
OTU_890	0	0	0	0	0	0	0	0	0	0	0	0	0	0	0	0	0	0	D_0__Bacteria	D_1__Chloroflexi	D_2__S085	D_3__uncultured bacterium	D_4__uncultured bacterium	D_5__uncultured bacterium	D_6__uncultured bacterium
OTU_2019	0	0	0	0	0	0	0	0	0	0	0	0	0	0	0	0	0	0	D_0__Bacteria	D_1__Chloroflexi	D_2__S085	D_3__uncultured bacterium	D_4__uncultured bacterium	D_5__uncultured bacterium	D_6__uncultured bacterium
OTU_1145	0	0	0	0	0	0	0	0	0	0	0	0	0	0	0	0	0	0	D_0__Bacteria	D_1__Chloroflexi	D_2__SAR202 clade	D_3__uncultured bacterium	D_4__uncultured bacterium	D_5__uncultured bacterium	D_6__uncultured bacterium
OTU_672	0	0	0	0	0	0	0	0	0	0	0	0	0	0	0	0	0	0	D_0__Bacteria	D_1__Chloroflexi	D_2__SAR202 clade	D_3__uncultured eubacterium H1.2.f	D_4__uncultured eubacterium H1.2.f	D_5__uncultured eubacterium H1.2.f	D_6__uncultured eubacterium H1.2.f
OTU_1147	0	0	0	0	0	0	0	0	0	0	0	0	0	0	0	0	0	0	D_0__Bacteria	D_1__Chloroflexi	D_2__SAR202 clade	D_3__uncultured eubacterium H1.2.f	D_4__uncultured eubacterium H1.2.f	D_5__uncultured eubacterium H1.2.f	D_6__uncultured eubacterium H1.2.f
OTU_976	0	0	0	0	0	0	0	0	0	0	0	0	0	0	0	0	0	0	D_0__Bacteria	D_1__Chloroflexi	D_2__SHA-26	D_3__uncultured bacterium	D_4__uncultured bacterium	D_5__uncultured bacterium	D_6__uncultured bacterium
OTU_637	4	3	2	0	0	0	0	1	0	0	0	0	0	0	0	0	0	2	D_0__Bacteria	D_1__Chloroflexi	D_2__Thermoflexia	D_3__Thermoflexales	D_4__Thermoflexaceae	D_5__Thermoflexus	D_6__uncultured bacterium
OTU_386	15	8	7	4	4	0	1	4	3	2	2	1	0	1	7	4	4	3	D_0__Bacteria	D_1__Chloroflexi	D_2__Thermoflexia	D_3__Thermoflexales	D_4__Thermoflexaceae	D_5__Thermoflexus	D_6__uncultured bacterium
OTU_539	0	0	0	0	0	0	0	0	0	0	0	0	0	0	0	0	0	0	D_0__Bacteria	D_1__Chloroflexi	D_2__Thermoflexia	D_3__Thermoflexales	D_4__Thermoflexaceae	D_5__Thermoflexus	D_6__uncultured bacterium
OTU_2347	0	0	0	0	0	0	0	0	0	0	0	0	0	0	0	0	0	0	D_0__Bacteria	D_1__Chloroflexi	D_2__Thermoflexia	D_3__Thermoflexales	D_4__Thermoflexaceae	D_5__Thermoflexus	D_6__uncultured bacterium
OTU_2199	1	0	1	0	0	0	0	0	0	0	0	0	0	1	0	0	0	0	D_0__Bacteria	D_1__Chloroflexi	D_2__Thermomicrobia	D_3__AKYG1722	D_4__uncultured bacterium	D_5__uncultured bacterium	D_6__uncultured bacterium
OTU_1443	0	0	0	0	0	0	0	0	0	0	0	0	0	0	0	0	0	0	D_0__Bacteria	D_1__Chloroflexi	D_2__Thermomicrobia	D_3__JG30-KF-CM45	D_4__uncultured bacterium	D_5__uncultured bacterium	D_6__uncultured bacterium
OTU_2000	0	0	1	0	0	0	0	0	0	0	0	0	0	0	0	0	0	0	D_0__Bacteria	D_1__Chloroflexi	D_2__Thermomicrobia	D_3__Thermomicrobiales	D_4__Thermomicrobiaceae	D_5__Thermomicrobium	D_6__uncultured bacterium
OTU_650	0	0	0	0	0	0	0	0	0	0	1	0	0	0	0	2	2	5	D_0__Bacteria	D_1__Chloroflexi	D_2__TK10	D_3__uncultured bacterium	D_4__uncultured bacterium	D_5__uncultured bacterium	D_6__uncultured bacterium
OTU_1139	0	0	0	0	0	0	0	0	0	0	0	0	0	0	0	0	0	1	D_0__Bacteria	D_1__Chloroflexi	D_2__TK10	D_3__uncultured bacterium	D_4__uncultured bacterium	D_5__uncultured bacterium	D_6__uncultured bacterium
OTU_736	0	0	1	0	0	0	0	0	0	1	0	0	0	1	0	0	0	0	D_0__Bacteria	D_1__Chloroflexi	D_2__uncultured	D_3__uncultured bacterium	D_4__uncultured bacterium	D_5__uncultured bacterium	D_6__uncultured bacterium
OTU_1159	0	0	0	0	0	0	5	5	0	24	1	8	0	3	5	0	0	0	D_0__Bacteria	D_1__Chloroflexi	D_2__uncultured	D_3__uncultured bacterium	D_4__uncultured bacterium	D_5__uncultured bacterium	D_6__uncultured bacterium
OTU_445	0	0	0	0	0	0	0	0	1	0	2	1	30	2	0	0	0	0	D_0__Bacteria	D_1__Chloroflexi	D_2__uncultured	D_3__uncultured bacterium	D_4__uncultured bacterium	D_5__uncultured bacterium	D_6__uncultured bacterium
OTU_913	0	0	0	0	0	0	1	0	0	0	0	4	0	1	1	0	0	0	D_0__Bacteria	D_1__Chloroflexi	D_2__uncultured	D_3__uncultured bacterium	D_4__uncultured bacterium	D_5__uncultured bacterium	D_6__uncultured bacterium
OTU_1663	0	0	0	0	0	0	1	0	0	1	0	1	0	0	0	0	0	0	D_0__Bacteria	D_1__Chloroflexi	D_2__uncultured	D_3__uncultured bacterium	D_4__uncultured bacterium	D_5__uncultured bacterium	D_6__uncultured bacterium
OTU_605	0	0	0	0	0	0	0	1	0	0	0	0	0	0	0	0	0	0	D_0__Bacteria	D_1__Chloroflexi	D_2__uncultured	D_3__uncultured bacterium	D_4__uncultured bacterium	D_5__uncultured bacterium	D_6__uncultured bacterium
OTU_536	0	0	0	0	0	0	0	0	0	0	1	1	0	0	0	0	0	1	D_0__Bacteria	D_1__Chloroflexi	D_2__uncultured	D_3__uncultured bacterium	D_4__uncultured bacterium	D_5__uncultured bacterium	D_6__uncultured bacterium
OTU_2064	0	0	0	0	0	0	0	0	0	0	0	0	0	1	0	0	0	0	D_0__Bacteria	D_1__Chloroflexi	D_2__uncultured	D_3__uncultured bacterium	D_4__uncultured bacterium	D_5__uncultured bacterium	D_6__uncultured bacterium
OTU_2107	0	0	0	0	0	0	0	0	0	0	0	0	0	0	0	0	0	0	D_0__Bacteria	D_1__Chloroflexi	D_2__uncultured	D_3__uncultured bacterium	D_4__uncultured bacterium	D_5__uncultured bacterium	D_6__uncultured bacterium
OTU_1041	0	0	0	0	0	0	0	0	0	0	0	0	0	0	0	0	0	0	D_0__Bacteria	D_1__Chloroflexi	D_2__uncultured	D_3__uncultured bacterium	D_4__uncultured bacterium	D_5__uncultured bacterium	D_6__uncultured bacterium
OTU_899	0	0	0	0	0	0	0	0	0	0	0	0	0	0	0	0	0	0	D_0__Bacteria	D_1__Chloroflexi	D_2__uncultured	D_3__uncultured bacterium	D_4__uncultured bacterium	D_5__uncultured bacterium	D_6__uncultured bacterium
OTU_132	0	0	1	0	0	0	0	0	0	0	0	0	0	0	0	0	0	0	D_0__Bacteria	D_1__Chloroflexi	D_2__uncultured	D_3__uncultured bacterium	D_4__uncultured bacterium	D_5__uncultured bacterium	D_6__uncultured bacterium
OTU_1640	0	0	0	0	0	0	0	0	0	0	0	0	0	0	0	0	0	0	D_0__Bacteria	D_1__Chloroflexi	D_2__uncultured	D_3__uncultured bacterium	D_4__uncultured bacterium	D_5__uncultured bacterium	D_6__uncultured bacterium
OTU_1782	0	0	0	0	0	0	0	0	0	0	0	0	0	0	0	0	0	0	D_0__Bacteria	D_1__Chloroflexi	D_2__uncultured	D_3__uncultured bacterium	D_4__uncultured bacterium	D_5__uncultured bacterium	D_6__uncultured bacterium
OTU_1941	0	0	0	0	0	0	0	0	0	0	0	0	0	0	0	0	0	0	D_0__Bacteria	D_1__Chloroflexi	D_2__uncultured	D_3__uncultured bacterium	D_4__uncultured bacterium	D_5__uncultured bacterium	D_6__uncultured bacterium
OTU_1376	0	1	0	0	0	0	0	0	0	0	0	0	0	0	0	0	0	0	D_0__Bacteria	D_1__Chloroflexi	D_2__uncultured	D_3__uncultured bacterium	D_4__uncultured bacterium	D_5__uncultured bacterium	D_6__uncultured bacterium
OTU_1639	0	0	0	0	0	0	0	0	0	0	0	0	0	0	0	0	0	0	D_0__Bacteria	D_1__Chloroflexi	D_2__uncultured	D_3__uncultured bacterium	D_4__uncultured bacterium	D_5__uncultured bacterium	D_6__uncultured bacterium
OTU_1773	0	0	0	0	0	0	0	0	0	0	0	0	0	0	0	0	0	0	D_0__Bacteria	D_1__Chloroflexi	D_2__uncultured	D_3__uncultured bacterium	D_4__uncultured bacterium	D_5__uncultured bacterium	D_6__uncultured bacterium
OTU_1095	0	0	0	0	0	0	0	0	0	0	0	0	0	0	0	0	0	0	D_0__Bacteria	D_1__Chloroflexi	D_2__uncultured	D_3__uncultured bacterium	D_4__uncultured bacterium	D_5__uncultured bacterium	D_6__uncultured bacterium
OTU_1211	0	0	0	0	0	0	0	0	0	0	0	0	0	0	0	0	0	0	D_0__Bacteria	D_1__Chloroflexi	D_2__uncultured	D_3__uncultured bacterium	D_4__uncultured bacterium	D_5__uncultured bacterium	D_6__uncultured bacterium
OTU_1266	0	0	0	0	0	0	0	0	0	0	0	0	0	0	0	0	0	0	D_0__Bacteria	D_1__Chloroflexi	D_2__uncultured	D_3__uncultured bacterium	D_4__uncultured bacterium	D_5__uncultured bacterium	D_6__uncultured bacterium
OTU_1168	0	0	0	0	0	0	0	0	0	0	0	0	0	0	0	0	0	0	D_0__Bacteria	D_1__Chloroflexi	D_2__uncultured	D_3__uncultured bacterium	D_4__uncultured bacterium	D_5__uncultured bacterium	D_6__uncultured bacterium
OTU_1618	0	0	0	0	0	0	0	0	0	0	0	0	0	0	0	0	0	0	D_0__Bacteria	D_1__Chloroflexi	D_2__uncultured	D_3__uncultured bacterium	D_4__uncultured bacterium	D_5__uncultured bacterium	D_6__uncultured bacterium
OTU_2410	0	0	0	0	0	0	0	0	0	0	0	0	0	0	0	0	0	0	D_0__Bacteria	D_1__Chloroflexi	D_2__uncultured	D_3__uncultured bacterium	D_4__uncultured bacterium	D_5__uncultured bacterium	D_6__uncultured bacterium
OTU_1800	0	0	0	0	0	0	0	0	0	0	0	0	0	0	0	0	0	0	D_0__Bacteria	D_1__Chloroflexi	D_2__uncultured	D_3__uncultured bacterium	D_4__uncultured bacterium	D_5__uncultured bacterium	D_6__uncultured bacterium
OTU_828	0	0	0	0	0	0	0	0	0	0	0	0	0	0	0	0	0	0	D_0__Bacteria	D_1__Chloroflexi	D_2__uncultured	D_3__uncultured bacterium	D_4__uncultured bacterium	D_5__uncultured bacterium	D_6__uncultured bacterium
OTU_2227	0	0	0	0	0	0	0	0	0	0	0	0	0	0	0	0	0	0	D_0__Bacteria	D_1__Chloroflexi	D_2__uncultured	D_3__uncultured bacterium	D_4__uncultured bacterium	D_5__uncultured bacterium	D_6__uncultured bacterium
OTU_2014	0	0	0	0	0	0	0	0	0	0	0	0	0	0	0	0	0	0	D_0__Bacteria	D_1__Chloroflexi	D_2__uncultured	D_3__uncultured bacterium	D_4__uncultured bacterium	D_5__uncultured bacterium	D_6__uncultured bacterium
OTU_2416	0	0	0	0	0	0	0	0	0	0	0	0	0	0	0	0	0	0	D_0__Bacteria	D_1__Chloroflexi	D_2__uncultured	D_3__uncultured bacterium	D_4__uncultured bacterium	D_5__uncultured bacterium	D_6__uncultured bacterium
OTU_547	14	8	16	21	102	8	4	178	110	15	95	17	0	1	1	0	1	0	D_0__Bacteria	D_1__Chloroflexi	D_2__uncultured	D_3__uncultured Chloroflexi bacterium	D_4__uncultured Chloroflexi bacterium	D_5__uncultured Chloroflexi bacterium	D_6__uncultured Chloroflexi bacterium
OTU_623	0	0	0	1	0	0	2	0	0	0	0	0	8	0	0	0	0	0	D_0__Bacteria	D_1__Chloroflexi	D_2__uncultured	D_3__uncultured Chloroflexi bacterium	D_4__uncultured Chloroflexi bacterium	D_5__uncultured Chloroflexi bacterium	D_6__uncultured Chloroflexi bacterium
OTU_438	0	0	0	0	0	0	0	0	0	0	0	0	0	2	0	0	0	0	D_0__Bacteria	D_1__Chloroflexi	D_2__uncultured	D_3__uncultured Chloroflexi bacterium	D_4__uncultured Chloroflexi bacterium	D_5__uncultured Chloroflexi bacterium	D_6__uncultured Chloroflexi bacterium
OTU_663	0	0	0	0	0	0	11	0	0	8	2	23	0	3	0	0	0	0	D_0__Bacteria	D_1__Chloroflexi	D_2__uncultured	D_3__uncultured organism	D_4__uncultured organism	D_5__uncultured organism	D_6__uncultured organism
OTU_1203	0	0	0	0	0	0	0	0	0	0	0	0	0	0	0	0	0	0	D_0__Bacteria	D_1__Chloroflexi	D_2__uncultured	D_3__uncultured organism	D_4__uncultured organism	D_5__uncultured organism	D_6__uncultured organism
OTU_98	0	0	0	0	0	0	10	0	0	8	4	14	0	9	1	0	0	0	D_0__Bacteria	D_1__Chloroflexi	D_2__uncultured
OTU_64	0	0	1	1	0	0	0	0	0	1	0	0	30	3	1	1	2	0	D_0__Bacteria	D_1__Chloroflexi	D_2__uncultured
OTU_1226	8	6	5	49	51	10	9	49	25	26	28	24	0	14	8	1	1	0	D_0__Bacteria	D_1__Chloroflexi	D_2__uncultured
OTU_67	1	0	0	0	0	0	0	0	0	0	0	11	0	0	1	1	0	0	D_0__Bacteria	D_1__Chloroflexi	D_2__uncultured
OTU_2133	0	0	0	0	0	0	0	0	0	0	0	0	0	0	1	0	1	2	D_0__Bacteria	D_1__Chloroflexi	D_2__uncultured
OTU_8	1	2	1	2	2	0	1	1	0	1	1	2	0	1	3	1	4	1	D_0__Bacteria	D_1__Cyanobacteria	D_2__Chloroplast	D_3__Eutreptia viridis	D_4__Eutreptia viridis	D_5__Eutreptia viridis	D_6__Eutreptia viridis
OTU_341	1	1	0	0	0	0	0	1	0	0	0	0	0	0	1	0	0	0	D_0__Bacteria	D_1__Cyanobacteria	D_2__Chloroplast	D_3__Spermatozopsis exsultans	D_4__Spermatozopsis exsultans	D_5__Spermatozopsis exsultans	D_6__Spermatozopsis exsultans
OTU_1745	0	0	0	0	0	0	0	1	0	0	1	0	0	0	1	0	2	0	D_0__Bacteria	D_1__Cyanobacteria	D_2__Chloroplast	D_3__uncultured bacterium	D_4__uncultured bacterium	D_5__uncultured bacterium	D_6__uncultured bacterium
OTU_703	5	24	11	4	7	0	3	6	4	10	1	2	124	10	11	5	8	10	D_0__Bacteria	D_1__Cyanobacteria	D_2__Chloroplast
OTU_856	7	4	2	0	1	0	0	0	1	5	0	1	1	12	17	19	23	26	D_0__Bacteria	D_1__Cyanobacteria	D_2__Chloroplast
OTU_45	1	0	0	0	1	0	0	0	1	0	1	0	0	0	1	0	0	1	D_0__Bacteria	D_1__Cyanobacteria	D_2__Chloroplast
OTU_2088	0	1	0	0	0	0	0	0	0	0	1	0	0	0	0	0	0	0	D_0__Bacteria	D_1__Cyanobacteria	D_2__Chloroplast
OTU_2043	0	0	0	1	0	0	0	0	0	0	0	1	0	0	0	0	0	0	D_0__Bacteria	D_1__Cyanobacteria	D_2__Cyanobacteria	D_3__SubsectionI	D_4__FamilyI	D_5__Chroogloeocystis
OTU_405	5	10	4	13	14	1	3	2	10	7	8	2	0	191	173	121	184	106	D_0__Bacteria	D_1__Cyanobacteria	D_2__Cyanobacteria	D_3__SubsectionI	D_4__FamilyI	D_5__Gleocapsa
OTU_400	18	33	11	52	40	6	7	7	17	33	7	6	0	392	309	73	98	69	D_0__Bacteria	D_1__Cyanobacteria	D_2__Cyanobacteria	D_3__SubsectionI	D_4__FamilyI	D_5__Gleocapsa
OTU_2204	0	0	0	0	1	0	0	0	0	0	0	0	0	4	0	0	0	0	D_0__Bacteria	D_1__Cyanobacteria	D_2__Cyanobacteria	D_3__SubsectionI	D_4__FamilyI	D_5__Gleocapsa
OTU_1072	1	0	0	0	0	0	1	0	0	0	0	0	0	0	0	3	13	16	D_0__Bacteria	D_1__Cyanobacteria	D_2__Cyanobacteria	D_3__SubsectionI	D_4__FamilyI	D_5__Microcystis	D_6__uncultured bacterium
OTU_1277	0	0	0	1	2	0	0	0	1	0	0	0	1	0	0	1	1	2	D_0__Bacteria	D_1__Cyanobacteria	D_2__Cyanobacteria	D_3__SubsectionI	D_4__FamilyI	D_5__Prochlorococcus	D_6__uncultured bacterium
OTU_2137	0	0	0	0	0	0	0	1	0	0	0	0	0	0	0	0	0	2	D_0__Bacteria	D_1__Cyanobacteria	D_2__Cyanobacteria	D_3__SubsectionI	D_4__FamilyI	D_5__Radiocystis sp. JJ30-3	D_6__Radiocystis sp. JJ30-3
OTU_1149	21	22	19	51	60	1	10	55	37	36	24	14	0	0	5	1	2	2	D_0__Bacteria	D_1__Cyanobacteria	D_2__Cyanobacteria	D_3__SubsectionI	D_4__FamilyI	D_5__Synechococcus	D_6__Synechococcus sp. P2
OTU_1935	1	0	0	0	0	0	0	0	0	0	0	1	0	0	0	5	2	5	D_0__Bacteria	D_1__Cyanobacteria	D_2__Cyanobacteria	D_3__SubsectionI	D_4__FamilyI	D_5__Synechococcus	D_6__uncultured bacterium
OTU_1601	1	0	0	0	0	0	0	0	0	0	0	0	0	0	0	3	2	2	D_0__Bacteria	D_1__Cyanobacteria	D_2__Cyanobacteria	D_3__SubsectionI	D_4__FamilyI	D_5__Synechococcus	D_6__uncultured bacterium
OTU_325	328	358	292	345	351	47	308	330	292	619	279	453	1	2541	1880	811	805	938	D_0__Bacteria	D_1__Cyanobacteria	D_2__Cyanobacteria	D_3__SubsectionI	D_4__FamilyI	D_5__Synechococcus	D_6__uncultured Synechococcus sp.
OTU_1045	7	7	11	15	6	1	9	13	12	33	11	23	0	2	3	0	0	0	D_0__Bacteria	D_1__Cyanobacteria	D_2__Cyanobacteria	D_3__SubsectionI	D_4__FamilyI	D_5__Synechococcus	D_6__uncultured Synechococcus sp.
OTU_527	15	19	4	7	6	8	1	10	8	2	4	4	1	12	11	187	132	160	D_0__Bacteria	D_1__Cyanobacteria	D_2__Cyanobacteria	D_3__SubsectionI	D_4__FamilyI	D_5__Synechococcus	D_6__uncultured Synechococcus sp.
OTU_1275	6	11	4	16	13	1	16	18	8	32	8	19	0	3	3	0	1	4	D_0__Bacteria	D_1__Cyanobacteria	D_2__Cyanobacteria	D_3__SubsectionI	D_4__FamilyI	D_5__Synechococcus	D_6__uncultured Synechococcus sp.
OTU_1276	3	4	2	9	9	1	0	6	6	5	6	1	0	5	2	2	3	5	D_0__Bacteria	D_1__Cyanobacteria	D_2__Cyanobacteria	D_3__SubsectionI	D_4__FamilyI	D_5__Synechococcus	D_6__uncultured Synechococcus sp.
OTU_1392	1	1	0	0	3	1	0	0	0	3	0	1	0	6	7	2	2	4	D_0__Bacteria	D_1__Cyanobacteria	D_2__Cyanobacteria	D_3__SubsectionI	D_4__FamilyI	D_5__Synechococcus	D_6__uncultured Synechococcus sp.
OTU_216	5521	6822	5791	7688	7312	769	5304	8749	11013	8397	4626	10167	15	582	1013	208	231	332	D_0__Bacteria	D_1__Cyanobacteria	D_2__Cyanobacteria	D_3__SubsectionI	D_4__FamilyI	D_5__Synechococcus
OTU_2046	18	44	41	49	26	4	16	29	19	34	18	44	0	2	1	0	2	8	D_0__Bacteria	D_1__Cyanobacteria	D_2__Cyanobacteria	D_3__SubsectionI	D_4__FamilyI	D_5__Synechococcus
OTU_476	289	306	222	18	27	7	14	28	19	42	16	19	14	8	26	13	20	21	D_0__Bacteria	D_1__Cyanobacteria	D_2__Cyanobacteria	D_3__SubsectionI	D_4__FamilyI	D_5__Synechococcus
OTU_2032	3	1	5	1	5	0	1	0	3	1	0	0	0	0	1	0	0	0	D_0__Bacteria	D_1__Cyanobacteria	D_2__Cyanobacteria	D_3__SubsectionI	D_4__FamilyI	D_5__Synechococcus
OTU_2030	5	12	14	6	2	0	2	7	3	1	4	2	0	2	0	0	0	0	D_0__Bacteria	D_1__Cyanobacteria	D_2__Cyanobacteria	D_3__SubsectionI	D_4__FamilyI	D_5__Synechococcus
OTU_2047	0	0	2	4	5	1	1	7	1	1	0	1	0	1	0	0	0	0	D_0__Bacteria	D_1__Cyanobacteria	D_2__Cyanobacteria	D_3__SubsectionI	D_4__FamilyI	D_5__Synechococcus
OTU_2080	1	2	0	4	6	0	1	7	5	1	2	0	0	0	0	0	0	0	D_0__Bacteria	D_1__Cyanobacteria	D_2__Cyanobacteria	D_3__SubsectionI	D_4__FamilyI	D_5__Synechococcus
OTU_771	0	2	1	1	1	0	0	1	2	1	0	0	0	0	2	23	44	28	D_0__Bacteria	D_1__Cyanobacteria	D_2__Cyanobacteria	D_3__SubsectionI	D_4__FamilyI
OTU_2339	0	0	0	0	0	0	0	0	0	0	0	0	0	0	0	0	1	0	D_0__Bacteria	D_1__Cyanobacteria	D_2__Cyanobacteria	D_3__SubsectionI	D_4__FamilyI
OTU_832	2	2	0	0	0	0	0	0	0	0	0	0	0	317	91	1	4	7	D_0__Bacteria	D_1__Cyanobacteria	D_2__Cyanobacteria	D_3__SubsectionII	D_4__FamilyI	D_5__Xenococcus
OTU_358	1	0	0	1	1	0	0	0	1	0	0	0	0	0	0	1	0	0	D_0__Bacteria	D_1__Cyanobacteria	D_2__Cyanobacteria	D_3__SubsectionII	D_4__FamilyII	D_5__Chroococcidiopsis	D_6__uncultured bacterium
OTU_1455	0	1	3	0	0	0	0	1	0	0	0	0	0	0	2	0	0	0	D_0__Bacteria	D_1__Cyanobacteria	D_2__Cyanobacteria	D_3__SubsectionII	D_4__FamilyII	D_5__Chroococcidiopsis
OTU_1653	2	1	0	0	0	0	0	0	0	1	0	0	0	0	0	3	0	1	D_0__Bacteria	D_1__Cyanobacteria	D_2__Cyanobacteria	D_3__SubsectionII
OTU_706	0	0	0	3	5	0	1	4	3	1	4	0	0	0	5	21	25	18	D_0__Bacteria	D_1__Cyanobacteria	D_2__Cyanobacteria	D_3__SubsectionIII	D_4__FamilyI	D_5__Arthronema	D_6__Oscillatoriales cyanobacterium JSC-12
OTU_2258	0	1	1	0	0	0	1	2	0	0	0	0	0	0	0	0	2	1	D_0__Bacteria	D_1__Cyanobacteria	D_2__Cyanobacteria	D_3__SubsectionIII	D_4__FamilyI	D_5__Euhalothece
OTU_245	66	101	26	1405	1934	127	115	400	404	326	314	127	58	4151	3094	2156	2228	2009	D_0__Bacteria	D_1__Cyanobacteria	D_2__Cyanobacteria	D_3__SubsectionIII	D_4__FamilyI	D_5__Leptolyngbya
OTU_383	4	1	0	4	3	3	9	3	8	5	4	8	2	246	1291	591	685	569	D_0__Bacteria	D_1__Cyanobacteria	D_2__Cyanobacteria	D_3__SubsectionIII	D_4__FamilyI	D_5__Leptolyngbya
OTU_728	1	2	1	2	2	1	0	2	3	2	1	1	0	2	31	8	3	3	D_0__Bacteria	D_1__Cyanobacteria	D_2__Cyanobacteria	D_3__SubsectionIII	D_4__FamilyI	D_5__Leptolyngbya
OTU_1464	0	0	0	21	19	1	4	9	2	5	4	1	0	5	0	0	3	4	D_0__Bacteria	D_1__Cyanobacteria	D_2__Cyanobacteria	D_3__SubsectionIII	D_4__FamilyI	D_5__Leptolyngbya
OTU_2092	0	0	0	1	6	0	1	1	1	0	0	0	0	3	0	0	3	4	D_0__Bacteria	D_1__Cyanobacteria	D_2__Cyanobacteria	D_3__SubsectionIII	D_4__FamilyI	D_5__Leptolyngbya
OTU_709	0	0	0	4	1	0	0	7	0	0	9	1	0	15	30	21	52	62	D_0__Bacteria	D_1__Cyanobacteria	D_2__Cyanobacteria	D_3__SubsectionIII	D_4__FamilyI	D_5__Leptolyngbya
OTU_1688	0	0	0	0	0	0	0	1	0	0	1	0	0	2	10	4	19	23	D_0__Bacteria	D_1__Cyanobacteria	D_2__Cyanobacteria	D_3__SubsectionIII	D_4__FamilyI	D_5__Leptolyngbya
OTU_1511	0	0	0	1	0	0	0	1	0	0	0	0	0	11	7	2	13	13	D_0__Bacteria	D_1__Cyanobacteria	D_2__Cyanobacteria	D_3__SubsectionIII	D_4__FamilyI	D_5__Leptolyngbya
OTU_2038	0	0	1	1	1	0	0	1	0	0	0	0	0	0	0	0	0	0	D_0__Bacteria	D_1__Cyanobacteria	D_2__Cyanobacteria	D_3__SubsectionIII	D_4__FamilyI	D_5__Leptolyngbya
OTU_2260	0	0	0	0	0	0	0	0	0	0	1	0	0	1	6	5	1	6	D_0__Bacteria	D_1__Cyanobacteria	D_2__Cyanobacteria	D_3__SubsectionIII	D_4__FamilyI	D_5__Leptolyngbya
OTU_2245	0	0	1	3	12	0	0	1	0	0	3	0	0	5	1	0	4	8	D_0__Bacteria	D_1__Cyanobacteria	D_2__Cyanobacteria	D_3__SubsectionIII	D_4__FamilyI	D_5__Leptolyngbya
OTU_2210	0	0	0	0	0	0	0	0	0	0	0	0	0	0	5	2	5	2	D_0__Bacteria	D_1__Cyanobacteria	D_2__Cyanobacteria	D_3__SubsectionIII	D_4__FamilyI	D_5__Leptolyngbya
OTU_952	0	2	0	1	0	0	0	0	0	0	0	0	0	7	12	8	8	6	D_0__Bacteria	D_1__Cyanobacteria	D_2__Cyanobacteria	D_3__SubsectionIII	D_4__FamilyI	D_5__Leptolyngbya
OTU_2385	0	0	0	1	0	0	0	0	0	0	0	0	0	0	1	0	0	0	D_0__Bacteria	D_1__Cyanobacteria	D_2__Cyanobacteria	D_3__SubsectionIII	D_4__FamilyI	D_5__Leptolyngbya
OTU_2197	0	0	0	1	0	0	0	0	0	0	0	0	0	1	0	0	0	0	D_0__Bacteria	D_1__Cyanobacteria	D_2__Cyanobacteria	D_3__SubsectionIII	D_4__FamilyI	D_5__Leptolyngbya
OTU_1467	0	0	0	0	0	0	0	0	1	0	1	1	0	1	0	2	3	4	D_0__Bacteria	D_1__Cyanobacteria	D_2__Cyanobacteria	D_3__SubsectionIII	D_4__FamilyI	D_5__Leptolyngbya
OTU_2083	0	0	0	0	3	0	0	1	1	0	1	0	0	0	0	0	0	0	D_0__Bacteria	D_1__Cyanobacteria	D_2__Cyanobacteria	D_3__SubsectionIII	D_4__FamilyI	D_5__Leptolyngbya
OTU_2362	0	0	0	0	0	0	1	0	0	0	0	0	0	0	0	0	0	0	D_0__Bacteria	D_1__Cyanobacteria	D_2__Cyanobacteria	D_3__SubsectionIII	D_4__FamilyI	D_5__Microcoleus
OTU_1827	0	0	0	5	4	0	4	6	0	3	3	0	0	3	3	2	2	4	D_0__Bacteria	D_1__Cyanobacteria	D_2__Cyanobacteria	D_3__SubsectionIII	D_4__FamilyI	D_5__Phormidium	D_6__uncultured bacterium
OTU_1307	0	0	0	0	0	0	0	0	0	0	0	1	0	7	6	0	9	5	D_0__Bacteria	D_1__Cyanobacteria	D_2__Cyanobacteria	D_3__SubsectionIII	D_4__FamilyI	D_5__Phormidium	D_6__uncultured bacterium
OTU_2082	0	0	0	1	1	0	0	1	1	1	1	0	0	3	0	1	0	2	D_0__Bacteria	D_1__Cyanobacteria	D_2__Cyanobacteria	D_3__SubsectionIII	D_4__FamilyI	D_5__Phormidium	D_6__uncultured bacterium
OTU_2084	0	0	0	0	3	0	0	1	1	0	0	1	0	0	2	0	1	0	D_0__Bacteria	D_1__Cyanobacteria	D_2__Cyanobacteria	D_3__SubsectionIII	D_4__FamilyI	D_5__Phormidium	D_6__uncultured bacterium
OTU_300	2343	2717	1911	3131	5880	422	360	1640	929	963	1219	259	3	197	193	73	114	145	D_0__Bacteria	D_1__Cyanobacteria	D_2__Cyanobacteria	D_3__SubsectionIII	D_4__FamilyI	D_5__Phormidium	D_6__uncultured cyanobacterium
OTU_868	21	19	18	41	44	6	4	26	12	8	13	1	0	1	1	1	0	0	D_0__Bacteria	D_1__Cyanobacteria	D_2__Cyanobacteria	D_3__SubsectionIII	D_4__FamilyI	D_5__Phormidium	D_6__uncultured cyanobacterium
OTU_1812	10	26	24	9	10	1	1	3	2	0	2	0	1	0	0	0	1	0	D_0__Bacteria	D_1__Cyanobacteria	D_2__Cyanobacteria	D_3__SubsectionIII	D_4__FamilyI	D_5__Phormidium	D_6__uncultured cyanobacterium
OTU_1811	2	1	0	13	14	0	1	15	2	0	2	1	0	2	1	0	0	2	D_0__Bacteria	D_1__Cyanobacteria	D_2__Cyanobacteria	D_3__SubsectionIII	D_4__FamilyI	D_5__Phormidium	D_6__uncultured cyanobacterium
OTU_1668	0	1	0	5	11	0	0	1	4	0	2	0	0	2	1	0	2	4	D_0__Bacteria	D_1__Cyanobacteria	D_2__Cyanobacteria	D_3__SubsectionIII	D_4__FamilyI	D_5__Phormidium	D_6__uncultured cyanobacterium
OTU_2525	0	0	0	0	1	0	0	0	1	0	0	0	0	0	0	0	0	0	D_0__Bacteria	D_1__Cyanobacteria	D_2__Cyanobacteria	D_3__SubsectionIII	D_4__FamilyI	D_5__Phormidium	D_6__uncultured cyanobacterium
OTU_368	30	36	30	51	32	7	4	19	39	7	20	7	101	1167	497	467	689	546	D_0__Bacteria	D_1__Cyanobacteria	D_2__Cyanobacteria	D_3__SubsectionIII	D_4__FamilyI	D_5__Phormidium	D_6__uncultured Synechococcus sp.
OTU_2076	2	7	2	7	5	0	0	3	8	2	4	3	0	0	0	0	0	0	D_0__Bacteria	D_1__Cyanobacteria	D_2__Cyanobacteria	D_3__SubsectionIII	D_4__FamilyI	D_5__Phormidium	D_6__uncultured Synechococcus sp.
OTU_2250	0	0	0	0	0	0	0	0	1	0	0	0	0	0	0	0	1	3	D_0__Bacteria	D_1__Cyanobacteria	D_2__Cyanobacteria	D_3__SubsectionIII	D_4__FamilyI	D_5__Phormidium	D_6__uncultured Synechococcus sp.
OTU_1731	0	0	0	3	1	0	0	0	0	1	0	0	0	5	2	1	2	5	D_0__Bacteria	D_1__Cyanobacteria	D_2__Cyanobacteria	D_3__SubsectionIII	D_4__FamilyI	D_5__Phormidium	D_6__uncultured Synechococcus sp.
OTU_303	455	645	572	2126	3365	258	622	3145	1745	1189	1129	872	4	1605	786	575	669	669	D_0__Bacteria	D_1__Cyanobacteria	D_2__Cyanobacteria	D_3__SubsectionIII	D_4__FamilyI	D_5__Phormidium
OTU_1062	3	7	2	31	25	3	18	49	22	16	14	12	0	0	1	0	0	1	D_0__Bacteria	D_1__Cyanobacteria	D_2__Cyanobacteria	D_3__SubsectionIII	D_4__FamilyI	D_5__Phormidium
OTU_1691	3	7	2	36	62	0	3	19	9	2	9	1	0	1	2	1	1	3	D_0__Bacteria	D_1__Cyanobacteria	D_2__Cyanobacteria	D_3__SubsectionIII	D_4__FamilyI	D_5__Phormidium
OTU_1282	0	0	0	8	15	1	0	5	4	4	1	1	0	8	3	0	4	4	D_0__Bacteria	D_1__Cyanobacteria	D_2__Cyanobacteria	D_3__SubsectionIII	D_4__FamilyI	D_5__Phormidium
OTU_1815	3	9	5	8	6	0	0	4	1	1	0	4	0	0	0	1	0	3	D_0__Bacteria	D_1__Cyanobacteria	D_2__Cyanobacteria	D_3__SubsectionIII	D_4__FamilyI	D_5__Phormidium
OTU_2048	0	1	0	1	0	0	0	6	0	0	3	0	0	1	1	2	9	4	D_0__Bacteria	D_1__Cyanobacteria	D_2__Cyanobacteria	D_3__SubsectionIII	D_4__FamilyI	D_5__Phormidium
OTU_2034	5	3	2	6	10	0	3	16	12	6	6	5	0	0	0	0	0	0	D_0__Bacteria	D_1__Cyanobacteria	D_2__Cyanobacteria	D_3__SubsectionIII	D_4__FamilyI	D_5__Phormidium
OTU_2071	1	2	1	4	11	0	0	4	3	0	2	0	0	1	0	0	0	4	D_0__Bacteria	D_1__Cyanobacteria	D_2__Cyanobacteria	D_3__SubsectionIII	D_4__FamilyI	D_5__Phormidium
OTU_2036	0	3	0	2	2	0	0	4	5	1	0	1	0	0	0	0	0	0	D_0__Bacteria	D_1__Cyanobacteria	D_2__Cyanobacteria	D_3__SubsectionIII	D_4__FamilyI	D_5__Phormidium
OTU_2073	0	1	1	2	8	2	1	3	1	4	1	6	0	2	0	2	2	2	D_0__Bacteria	D_1__Cyanobacteria	D_2__Cyanobacteria	D_3__SubsectionIII	D_4__FamilyI	D_5__Phormidium
OTU_635	1	1	1	0	0	0	0	1	0	0	0	0	0	2	0	67	66	43	D_0__Bacteria	D_1__Cyanobacteria	D_2__Cyanobacteria	D_3__SubsectionIII	D_4__FamilyI	D_5__Phormidium
OTU_937	25	41	7	1	0	0	1	0	0	0	0	2	0	1	0	0	0	1	D_0__Bacteria	D_1__Cyanobacteria	D_2__Cyanobacteria	D_3__SubsectionIII	D_4__FamilyI	D_5__Planktothricoides	D_6__uncultured bacterium
OTU_620	0	0	1	0	0	0	0	0	0	0	0	0	0	3	34	82	90	72	D_0__Bacteria	D_1__Cyanobacteria	D_2__Cyanobacteria	D_3__SubsectionIII	D_4__FamilyI	D_5__Spirulina	D_6__uncultured organism
OTU_1566	2	1	0	1	1	0	0	1	0	0	0	0	0	1	0	0	0	0	D_0__Bacteria	D_1__Cyanobacteria	D_2__Cyanobacteria	D_3__SubsectionIII	D_4__FamilyI	D_5__uncultured	D_6__uncultured bacterium
OTU_302	1	2	0	27	12	2	6	13	10	11	23	12	0	49	172	541	660	689	D_0__Bacteria	D_1__Cyanobacteria	D_2__Cyanobacteria	D_3__SubsectionIII	D_4__FamilyI	D_5__uncultured	D_6__uncultured cyanobacterium
OTU_1357	0	0	0	0	0	0	0	0	0	0	0	0	0	0	2	1	7	8	D_0__Bacteria	D_1__Cyanobacteria	D_2__Cyanobacteria	D_3__SubsectionIII	D_4__FamilyI	D_5__uncultured	D_6__uncultured cyanobacterium
OTU_2087	0	0	0	0	0	0	0	0	0	0	5	0	0	2	0	0	0	0	D_0__Bacteria	D_1__Cyanobacteria	D_2__Cyanobacteria	D_3__SubsectionIII	D_4__FamilyI	D_5__uncultured	D_6__uncultured cyanobacterium
OTU_1508	0	0	0	0	0	0	0	0	0	0	1	0	0	0	1	4	13	11	D_0__Bacteria	D_1__Cyanobacteria	D_2__Cyanobacteria	D_3__SubsectionIII	D_4__FamilyI	D_5__uncultured	D_6__uncultured cyanobacterium
OTU_351	4	8	4	1	1	0	0	1	0	0	0	3	0	95	31	125	70	76	D_0__Bacteria	D_1__Cyanobacteria	D_2__Cyanobacteria	D_3__SubsectionIII	D_4__FamilyI	D_5__uncultured bacterium	D_6__uncultured bacterium
OTU_1225	2	2	3	2	8	1	0	2	3	3	0	2	1	1	1	1	1	3	D_0__Bacteria	D_1__Cyanobacteria	D_2__Cyanobacteria	D_3__SubsectionIV	D_4__FamilyI	D_5__Nodularia
OTU_1186	0	0	0	2	1	0	0	0	3	2	1	0	0	3	2	0	0	1	D_0__Bacteria	D_1__Cyanobacteria	D_2__Cyanobacteria	D_3__SubsectionIV	D_4__FamilyI
OTU_1036	0	0	0	0	0	0	0	0	0	1	0	0	0	0	0	1	8	6	D_0__Bacteria	D_1__Cyanobacteria	D_2__Cyanobacteria	D_3__SubsectionIV	D_4__FamilyI
OTU_1968	0	0	1	0	0	0	0	0	0	0	0	0	0	0	0	0	0	0	D_0__Bacteria	D_1__Cyanobacteria	D_2__Cyanobacteria	D_3__SubsectionIV	D_4__FamilyI
OTU_265	3	14	4	8	15	0	3	1562	8	9	2209	5	2	776	2243	3408	4285	4069	D_0__Bacteria	D_1__Cyanobacteria	D_2__Cyanobacteria	D_3__SubsectionIV	D_4__FamilyII	D_5__Calothrix	D_6__uncultured Synechococcus sp.
OTU_912	0	0	0	0	0	0	0	2	0	0	6	0	0	8	14	16	22	30	D_0__Bacteria	D_1__Cyanobacteria	D_2__Cyanobacteria	D_3__SubsectionIV	D_4__FamilyII	D_5__Calothrix	D_6__uncultured Synechococcus sp.
OTU_2244	1	0	0	0	0	0	0	0	0	0	0	0	0	0	0	1	3	2	D_0__Bacteria	D_1__Cyanobacteria	D_2__Cyanobacteria	D_3__SubsectionIV	D_4__FamilyII	D_5__Calothrix	D_6__uncultured Synechococcus sp.
OTU_1865	0	0	0	0	1	0	0	13	0	0	9	0	0	0	5	1	10	11	D_0__Bacteria	D_1__Cyanobacteria	D_2__Cyanobacteria	D_3__SubsectionIV	D_4__FamilyII	D_5__Calothrix	D_6__uncultured Synechococcus sp.
OTU_1866	0	0	0	0	0	0	0	3	0	0	1	0	0	2	9	4	15	19	D_0__Bacteria	D_1__Cyanobacteria	D_2__Cyanobacteria	D_3__SubsectionIV	D_4__FamilyII	D_5__Calothrix	D_6__uncultured Synechococcus sp.
OTU_1616	0	0	0	0	0	0	0	0	0	0	0	0	0	1	4	0	4	9	D_0__Bacteria	D_1__Cyanobacteria	D_2__Cyanobacteria	D_3__SubsectionIV	D_4__FamilyII	D_5__Calothrix	D_6__uncultured Synechococcus sp.
OTU_2081	0	0	0	0	0	0	0	1	0	0	0	0	0	0	0	0	0	0	D_0__Bacteria	D_1__Cyanobacteria	D_2__Cyanobacteria	D_3__SubsectionIV	D_4__FamilyII	D_5__Calothrix	D_6__uncultured Synechococcus sp.
OTU_1969	0	0	0	0	0	0	0	3	0	0	0	1	0	0	1	0	0	4	D_0__Bacteria	D_1__Cyanobacteria	D_2__Cyanobacteria	D_3__SubsectionIV	D_4__FamilyII	D_5__Calothrix	D_6__uncultured Synechococcus sp.
OTU_2269	0	0	0	0	0	0	0	0	0	0	0	0	0	0	0	3	9	8	D_0__Bacteria	D_1__Cyanobacteria	D_2__Cyanobacteria	D_3__SubsectionIV	D_4__FamilyII	D_5__Calothrix	D_6__uncultured Synechococcus sp.
OTU_711	0	0	1	0	0	0	0	0	0	0	0	0	0	0	1	45	74	101	D_0__Bacteria	D_1__Cyanobacteria	D_2__Cyanobacteria	D_3__SubsectionIV	D_4__FamilyII	D_5__Rivularia	D_6__uncultured cyanobacterium
OTU_2085	0	0	0	0	0	0	0	1	0	0	0	0	0	0	0	0	0	0	D_0__Bacteria	D_1__Cyanobacteria	D_2__Cyanobacteria	D_3__SubsectionV	D_4__FamilyI	D_5__Fischerella
OTU_568	0	1	0	0	0	0	0	0	0	0	3	0	0	0	0	110	119	132	D_0__Bacteria	D_1__Cyanobacteria	D_2__Cyanobacteria
OTU_892	0	0	0	0	0	0	0	0	0	0	0	0	0	0	0	28	24	18	D_0__Bacteria	D_1__Cyanobacteria	D_2__Melainabacteria	D_3__Caenarcaniphilales	D_4__uncultured cyanobacterium	D_5__uncultured cyanobacterium	D_6__uncultured cyanobacterium
OTU_1791	0	0	1	0	0	0	0	0	0	0	0	0	0	0	0	0	0	0	D_0__Bacteria	D_1__Cyanobacteria	D_2__Melainabacteria	D_3__Gastranaerophilales	D_4__uncultured bacterium	D_5__uncultured bacterium	D_6__uncultured bacterium
OTU_2306	0	0	0	0	0	0	0	0	0	0	0	0	0	0	0	0	0	0	D_0__Bacteria	D_1__Cyanobacteria	D_2__Melainabacteria	D_3__Gastranaerophilales	D_4__uncultured bacterium	D_5__uncultured bacterium	D_6__uncultured bacterium
OTU_2026	2	3	2	0	0	0	0	0	0	0	0	0	0	0	0	0	0	0	D_0__Bacteria	D_1__Cyanobacteria	D_2__Melainabacteria	D_3__Obscuribacterales	D_4__uncultured bacterium	D_5__uncultured bacterium	D_6__uncultured bacterium
OTU_1971	0	0	0	0	0	0	0	0	0	0	0	0	0	0	0	0	0	0	D_0__Bacteria	D_1__Cyanobacteria	D_2__Melainabacteria	D_3__Obscuribacterales	D_4__uncultured bacterium	D_5__uncultured bacterium	D_6__uncultured bacterium
OTU_1809	0	0	0	0	0	0	0	0	0	0	0	0	0	0	0	2	0	1	D_0__Bacteria	D_1__Cyanobacteria	D_2__Melainabacteria	D_3__Obscuribacterales
OTU_1122	1	5	9	0	0	0	0	0	0	0	0	0	0	0	16	0	0	0	D_0__Bacteria	D_1__Cyanobacteria	D_2__Melainabacteria	D_3__Vampirovibrionales	D_4__uncultured bacterium	D_5__uncultured bacterium	D_6__uncultured bacterium
OTU_1033	1	3	0	0	0	0	0	0	0	0	0	0	0	1	51	0	0	0	D_0__Bacteria	D_1__Cyanobacteria	D_2__Melainabacteria	D_3__Vampirovibrionales	D_4__uncultured bacterium	D_5__uncultured bacterium	D_6__uncultured bacterium
OTU_1308	0	1	1	0	0	0	0	0	0	0	0	0	0	0	12	0	1	0	D_0__Bacteria	D_1__Cyanobacteria	D_2__Melainabacteria	D_3__Vampirovibrionales	D_4__uncultured bacterium	D_5__uncultured bacterium	D_6__uncultured bacterium
OTU_956	0	0	0	0	0	0	0	0	0	0	0	0	0	0	0	21	20	10	D_0__Bacteria	D_1__Cyanobacteria	D_2__Melainabacteria	D_3__Vampirovibrionales	D_4__uncultured bacterium	D_5__uncultured bacterium	D_6__uncultured bacterium
OTU_1320	0	0	0	0	0	0	0	0	0	0	0	0	0	0	0	0	0	0	D_0__Bacteria	D_1__Cyanobacteria	D_2__Melainabacteria	D_3__Vampirovibrionales	D_4__uncultured bacterium	D_5__uncultured bacterium	D_6__uncultured bacterium
OTU_1813	1	0	0	0	0	0	0	0	0	0	0	0	0	0	0	6	2	1	D_0__Bacteria	D_1__Cyanobacteria	D_2__Melainabacteria	D_3__Vampirovibrionales
OTU_2051	0	0	0	0	0	0	0	0	0	0	0	0	0	0	1	0	0	0	D_0__Bacteria	D_1__Cyanobacteria	D_2__ML635J-21	D_3__uncultured bacterium	D_4__uncultured bacterium	D_5__uncultured bacterium	D_6__uncultured bacterium
OTU_1053	0	0	0	0	0	0	0	0	0	0	0	0	7	2	1	0	0	0	D_0__Bacteria	D_1__Deferribacteres	D_2__Deferribacteres Incertae Sedis	D_3__Unknown Order	D_4__Unknown Family	D_5__Caldithrix	D_6__uncultured bacterium
OTU_294	0	1	0	0	1	0	0	0	0	0	0	0	0	12	1	0	0	0	D_0__Bacteria	D_1__Deferribacteres	D_2__Deferribacteres Incertae Sedis	D_3__Unknown Order	D_4__Unknown Family	D_5__Caldithrix	D_6__uncultured bacterium
OTU_377	0	0	0	0	0	0	0	0	0	1	0	0	0	0	1	0	0	0	D_0__Bacteria	D_1__Deferribacteres	D_2__Deferribacteres Incertae Sedis	D_3__Unknown Order	D_4__Unknown Family	D_5__Caldithrix	D_6__uncultured bacterium
OTU_2116	0	0	0	0	0	0	0	0	0	0	0	0	0	0	0	0	0	0	D_0__Bacteria	D_1__Deferribacteres	D_2__Deferribacteres Incertae Sedis	D_3__Unknown Order	D_4__Unknown Family	D_5__Caldithrix	D_6__uncultured bacterium
OTU_1704	0	0	0	0	0	0	0	0	0	0	0	0	0	1	1	0	0	0	D_0__Bacteria	D_1__Deferribacteres	D_2__Deferribacteres Incertae Sedis	D_3__Unknown Order	D_4__Unknown Family	D_5__Caldithrix	D_6__uncultured organism
OTU_1076	0	0	0	0	0	0	0	0	0	1	0	20	0	0	0	0	0	0	D_0__Bacteria	D_1__Deferribacteres	D_2__Deferribacteres Incertae Sedis	D_3__Unknown Order	D_4__Unknown Family	D_5__Caldithrix
OTU_897	0	0	0	0	0	0	1	0	0	1	0	6	0	0	0	0	0	0	D_0__Bacteria	D_1__Deferribacteres	D_2__Deferribacteres Incertae Sedis	D_3__Unknown Order	D_4__Unknown Family	D_5__Caldithrix
OTU_2343	0	0	0	0	0	0	0	0	0	0	0	0	0	0	0	0	0	0	D_0__Bacteria	D_1__Deinococcus-Thermus	D_2__Deinococci	D_3__Deinococcales	D_4__Deinococcaceae	D_5__Deinococcus
OTU_1580	0	0	0	0	0	0	0	0	0	0	0	0	0	0	0	1	1	1	D_0__Bacteria	D_1__Deinococcus-Thermus	D_2__Deinococci	D_3__Deinococcales	D_4__Trueperaceae	D_5__Truepera
OTU_1858	0	0	0	0	0	0	0	0	0	0	0	0	0	0	0	0	0	0	D_0__Bacteria	D_1__Deinococcus-Thermus	D_2__Deinococci	D_3__KD3-62	D_4__uncultured bacterium	D_5__uncultured bacterium	D_6__uncultured bacterium
OTU_697	0	0	0	0	0	0	0	0	0	0	0	0	0	0	0	0	0	0	D_0__Bacteria	D_1__Deinococcus-Thermus	D_2__Deinococci	D_3__KD3-62	D_4__uncultured bacterium	D_5__uncultured bacterium	D_6__uncultured bacterium
OTU_2108	0	0	0	0	0	0	0	0	0	0	0	0	0	0	0	0	0	0	D_0__Bacteria	D_1__Deinococcus-Thermus	D_2__Deinococci	D_3__KD3-62	D_4__uncultured bacterium	D_5__uncultured bacterium	D_6__uncultured bacterium
OTU_727	0	0	0	0	0	0	0	0	0	0	0	0	0	1	0	0	0	0	D_0__Bacteria	D_1__Deinococcus-Thermus	D_2__Deinococci	D_3__KD3-62	D_4__uncultured bacterium	D_5__uncultured bacterium	D_6__uncultured bacterium
OTU_2445	0	0	0	0	0	0	0	0	0	0	0	0	0	0	0	0	0	0	D_0__Bacteria	D_1__Deinococcus-Thermus	D_2__Deinococci	D_3__KD3-62	D_4__uncultured bacterium	D_5__uncultured bacterium	D_6__uncultured bacterium
OTU_290	0	0	0	0	0	0	0	0	0	0	0	0	0	0	0	0	0	0	D_0__Bacteria	D_1__Deinococcus-Thermus	D_2__Deinococci	D_3__KD3-62	D_4__uncultured bacterium	D_5__uncultured bacterium	D_6__uncultured bacterium
OTU_497	0	0	0	1	0	0	0	0	0	1	0	0	0	0	0	0	0	0	D_0__Bacteria	D_1__Deinococcus-Thermus	D_2__Deinococci	D_3__KD3-62	D_4__uncultured Clostridia bacterium	D_5__uncultured Clostridia bacterium	D_6__uncultured Clostridia bacterium
OTU_418	0	0	0	0	0	0	0	2	1	1	0	1	0	0	2	16	30	45	D_0__Bacteria	D_1__Deinococcus-Thermus	D_2__Deinococci	D_3__Thermales	D_4__Thermaceae	D_5__Meiothermus	D_6__uncultured bacterium
OTU_490	3	7	13	0	0	0	1	0	0	0	0	1	17	0	0	0	4	0	D_0__Bacteria	D_1__Deinococcus-Thermus	D_2__Deinococci	D_3__Thermales	D_4__Thermaceae	D_5__Thermus
OTU_853	0	0	0	1	0	0	0	0	0	0	0	0	0	1	0	0	0	0	D_0__Bacteria	D_1__Deinococcus-Thermus	D_2__Deinococci	D_3__Thermales	D_4__Thermaceae	D_5__Thermus
OTU_1594	0	0	0	0	0	0	0	0	0	0	0	0	0	0	0	0	0	0	D_0__Bacteria	D_1__Deinococcus-Thermus	D_2__Deinococci	D_3__Thermales	D_4__Thermaceae	D_5__Thermus
OTU_874	0	1	0	0	0	0	0	0	0	0	0	0	0	0	0	0	0	0	D_0__Bacteria	D_1__Dictyoglomi	D_2__Dictyoglomia	D_3__Dictyoglomales	D_4__Dictyoglomaceae	D_5__Dictyoglomus	D_6__uncultured bacterium
OTU_1921	0	0	0	0	0	0	0	0	0	0	0	0	0	0	0	0	0	0	D_0__Bacteria	D_1__Dictyoglomi	D_2__Dictyoglomia	D_3__Dictyoglomales	D_4__Dictyoglomaceae	D_5__Dictyoglomus	D_6__uncultured bacterium
OTU_508	1	0	2	3	1	0	1	1	1	4	1	3	2	2	2	1	1	3	D_0__Bacteria	D_1__Dictyoglomi	D_2__Dictyoglomia	D_3__Dictyoglomales	D_4__Dictyoglomaceae	D_5__Dictyoglomus
OTU_689	0	0	0	0	0	0	0	0	0	0	0	0	0	0	0	0	0	0	D_0__Bacteria	D_1__Dictyoglomi	D_2__Dictyoglomia	D_3__Dictyoglomales	D_4__Dictyoglomaceae	D_5__Dictyoglomus
OTU_1017	0	0	0	0	0	0	0	0	0	0	0	0	0	0	0	0	0	0	D_0__Bacteria	D_1__Elusimicrobia	D_2__Elusimicrobia	D_3__12-31	D_4__uncultured bacterium	D_5__uncultured bacterium	D_6__uncultured bacterium
OTU_786	0	0	0	0	0	0	0	0	0	1	0	0	0	0	0	0	0	0	D_0__Bacteria	D_1__Elusimicrobia	D_2__Elusimicrobia	D_3__12-31	D_4__uncultured prokaryote	D_5__uncultured prokaryote	D_6__uncultured prokaryote
OTU_1314	0	0	0	0	0	0	0	0	0	0	0	0	0	0	0	11	10	14	D_0__Bacteria	D_1__Elusimicrobia	D_2__Elusimicrobia	D_3__Lineage IIa	D_4__uncultured bacterium	D_5__uncultured bacterium	D_6__uncultured bacterium
OTU_836	0	0	0	0	0	0	0	0	0	0	0	0	0	0	0	0	0	0	D_0__Bacteria	D_1__Elusimicrobia	D_2__Elusimicrobia	D_3__Lineage IIb	D_4__uncultured bacterium	D_5__uncultured bacterium	D_6__uncultured bacterium
OTU_2517	0	0	0	0	0	0	0	0	0	0	0	0	0	0	0	0	0	0	D_0__Bacteria	D_1__Elusimicrobia	D_2__Elusimicrobia	D_3__Lineage IIc	D_4__uncultured bacterium	D_5__uncultured bacterium	D_6__uncultured bacterium
OTU_2518	0	0	0	0	0	0	0	0	0	0	0	0	0	0	0	0	0	0	D_0__Bacteria	D_1__Elusimicrobia	D_2__Elusimicrobia	D_3__Lineage IIc	D_4__uncultured bacterium	D_5__uncultured bacterium	D_6__uncultured bacterium
OTU_2521	0	0	0	0	0	0	0	0	0	0	0	0	0	0	0	0	0	0	D_0__Bacteria	D_1__Elusimicrobia	D_2__Elusimicrobia	D_3__Lineage IIc	D_4__uncultured bacterium	D_5__uncultured bacterium	D_6__uncultured bacterium
OTU_2520	0	0	0	0	0	0	0	0	0	0	0	0	0	0	0	0	0	0	D_0__Bacteria	D_1__Elusimicrobia	D_2__Elusimicrobia	D_3__Lineage IIc	D_4__uncultured bacterium	D_5__uncultured bacterium	D_6__uncultured bacterium
OTU_940	0	0	0	0	0	0	0	0	0	1	0	1	0	3	0	0	0	0	D_0__Bacteria	D_1__Fibrobacteres	D_2__Fibrobacteria	D_3__Fibrobacterales	D_4__09D2Z46
OTU_2428	0	0	0	0	0	0	0	0	0	0	0	0	0	0	0	0	0	0	D_0__Bacteria	D_1__Fibrobacteres	D_2__Fibrobacteria	D_3__Fibrobacterales	D_4__MAT-CR-H6-H10
OTU_522	1	2	0	0	0	0	25	0	0	18	0	85	0	5	0	0	0	0	D_0__Bacteria	D_1__Fibrobacteres	D_2__Fibrobacteria	D_3__Fibrobacterales	D_4__SBYC	D_5__uncultured organism	D_6__uncultured organism
OTU_825	0	0	0	0	0	0	0	0	0	0	0	0	0	2	0	0	0	0	D_0__Bacteria	D_1__Fibrobacteres	D_2__Fibrobacteria	D_3__Fibrobacterales	D_4__SBYC	D_5__uncultured organism	D_6__uncultured organism
OTU_2440	0	0	0	0	0	0	0	0	0	0	0	1	0	0	0	0	0	0	D_0__Bacteria	D_1__Fibrobacteres	D_2__Fibrobacteria	D_3__Fibrobacterales	D_4__SBYZ-1017	D_5__uncultured organism	D_6__uncultured organism
OTU_2265	0	3	0	0	0	0	0	0	0	0	0	1	0	0	0	0	1	2	D_0__Bacteria	D_1__Firmicutes	D_2__Bacilli	D_3__Bacillales	D_4__Bacillaceae	D_5__Anoxybacillus	D_6__uncultured organism
OTU_2356	0	1	0	0	0	0	0	0	0	0	0	0	0	0	0	1	0	0	D_0__Bacteria	D_1__Firmicutes	D_2__Bacilli	D_3__Bacillales	D_4__Bacillaceae	D_5__Bacillus	D_6__Bacillus pumilus
OTU_1716	0	0	0	0	0	0	0	0	0	0	0	0	7	0	0	0	0	0	D_0__Bacteria	D_1__Firmicutes	D_2__Bacilli	D_3__Bacillales	D_4__Planococcaceae	D_5__Sporosarcina	D_6__uncultured bacterium
OTU_1476	0	0	0	0	0	0	0	0	0	0	0	1	0	0	0	0	0	0	D_0__Bacteria	D_1__Firmicutes	D_2__Bacilli	D_3__Bacillales	D_4__Staphylococcaceae	D_5__Macrococcus	D_6__uncultured bacterium
OTU_862	0	0	1	0	0	0	0	0	0	0	0	0	58	0	0	0	0	0	D_0__Bacteria	D_1__Firmicutes	D_2__Bacilli	D_3__Bacillales	D_4__Staphylococcaceae	D_5__Staphylococcus	D_6__uncultured bacterium
OTU_2365	0	0	0	0	0	0	0	0	0	0	0	0	0	0	0	0	0	0	D_0__Bacteria	D_1__Firmicutes	D_2__Bacilli	D_3__Bacillales	D_4__Thermoactinomycetaceae	D_5__Planifilum
OTU_2378	0	0	0	0	0	0	0	0	0	0	0	0	0	0	0	0	0	0	D_0__Bacteria	D_1__Firmicutes	D_2__Bacilli	D_3__Bacillales	D_4__uncultured	D_5__uncultured bacterium	D_6__uncultured bacterium
OTU_1776	0	0	0	0	0	0	0	0	0	0	0	0	0	0	0	1	0	0	D_0__Bacteria	D_1__Firmicutes	D_2__Bacilli	D_3__Bacillales
OTU_1718	0	1	0	1	0	1	0	1	0	0	0	0	4	0	1	0	0	0	D_0__Bacteria	D_1__Firmicutes	D_2__Bacilli	D_3__Lactobacillales	D_4__Aerococcaceae	D_5__Abiotrophia
OTU_1421	0	0	0	0	0	0	0	0	0	0	0	0	13	0	0	0	0	0	D_0__Bacteria	D_1__Firmicutes	D_2__Bacilli	D_3__Lactobacillales	D_4__Aerococcaceae	D_5__Aerococcus	D_6__uncultured bacterium
OTU_1715	0	0	0	0	0	0	0	0	0	0	0	0	18	0	0	0	0	0	D_0__Bacteria	D_1__Firmicutes	D_2__Bacilli	D_3__Lactobacillales	D_4__Aerococcaceae	D_5__Aerosphaera	D_6__uncultured bacterium
OTU_1354	0	0	0	0	0	0	0	0	0	0	0	0	14	0	0	0	0	0	D_0__Bacteria	D_1__Firmicutes	D_2__Bacilli	D_3__Lactobacillales	D_4__Carnobacteriaceae	D_5__Dolosigranulum	D_6__uncultured bacterium
OTU_1771	0	1	0	2	0	0	0	2	0	1	1	1	0	0	0	2	0	1	D_0__Bacteria	D_1__Firmicutes	D_2__Bacilli	D_3__Lactobacillales	D_4__Carnobacteriaceae	D_5__Marinilactibacillus
OTU_1562	0	0	0	0	0	0	0	0	0	0	0	1	1	0	0	0	0	0	D_0__Bacteria	D_1__Firmicutes	D_2__Bacilli	D_3__Lactobacillales	D_4__Enterococcaceae	D_5__Enterococcus	D_6__uncultured bacterium
OTU_2123	0	0	0	0	0	0	0	0	0	0	0	0	0	0	0	0	0	0	D_0__Bacteria	D_1__Firmicutes	D_2__Bacilli	D_3__Lactobacillales	D_4__Lactobacillaceae	D_5__Lactobacillus
OTU_1672	0	0	0	0	0	0	0	0	1	1	0	0	1	0	0	1	0	0	D_0__Bacteria	D_1__Firmicutes	D_2__Bacilli	D_3__Lactobacillales	D_4__Lactobacillaceae	D_5__Lactobacillus
OTU_2184	0	0	0	0	0	0	0	0	0	0	0	0	10	0	0	0	0	0	D_0__Bacteria	D_1__Firmicutes	D_2__Bacilli	D_3__Lactobacillales	D_4__Lactobacillaceae	D_5__Lactobacillus
OTU_1496	0	0	0	0	0	0	0	0	0	0	0	0	17	0	0	0	0	0	D_0__Bacteria	D_1__Firmicutes	D_2__Bacilli	D_3__Lactobacillales	D_4__Leuconostocaceae	D_5__Weissella
OTU_2472	0	0	0	0	0	0	0	0	0	0	0	1	20	0	0	3	4	0	D_0__Bacteria	D_1__Firmicutes	D_2__Bacilli	D_3__Lactobacillales	D_4__Streptococcaceae	D_5__Streptococcus	D_6__uncultured bacterium
OTU_1684	0	0	0	0	0	0	0	0	0	0	0	0	0	0	0	0	0	0	D_0__Bacteria	D_1__Firmicutes	D_2__Clostridia	D_3__Clostridiales	D_4__Christensenellaceae	D_5__Christensenellaceae R-7 group	D_6__uncultured bacterium
OTU_172	0	0	0	0	0	0	0	0	0	0	0	0	0	0	0	0	0	0	D_0__Bacteria	D_1__Firmicutes	D_2__Clostridia	D_3__Clostridiales	D_4__Christensenellaceae	D_5__uncultured	D_6__uncultured bacterium
OTU_2304	0	0	0	0	0	0	0	0	0	0	0	0	0	0	0	0	0	0	D_0__Bacteria	D_1__Firmicutes	D_2__Clostridia	D_3__Clostridiales	D_4__Christensenellaceae	D_5__uncultured
OTU_2490	0	0	0	0	0	0	0	0	0	0	0	0	0	0	0	0	0	0	D_0__Bacteria	D_1__Firmicutes	D_2__Clostridia	D_3__Clostridiales	D_4__Family XI	D_5__Anaerococcus	D_6__uncultured bacterium
OTU_1525	0	0	0	0	0	0	0	0	0	0	0	0	0	0	0	0	0	1	D_0__Bacteria	D_1__Firmicutes	D_2__Clostridia	D_3__Clostridiales	D_4__Family XI	D_5__Ezakiella	D_6__uncultured bacterium
OTU_2500	0	0	0	0	0	0	0	0	0	0	0	0	0	0	0	0	0	0	D_0__Bacteria	D_1__Firmicutes	D_2__Clostridia	D_3__Clostridiales	D_4__Family XIV	D_5__Anaerobranca
OTU_2155	0	1	0	0	0	0	0	0	0	0	0	0	0	1	0	0	0	0	D_0__Bacteria	D_1__Firmicutes	D_2__Clostridia	D_3__Clostridiales	D_4__Lachnospiraceae	D_5__Lachnospiraceae UCG-004	D_6__uncultured bacterium
OTU_2313	0	0	0	0	0	0	0	0	0	0	0	0	0	0	0	0	0	0	D_0__Bacteria	D_1__Firmicutes	D_2__Clostridia	D_3__Clostridiales	D_4__P. palm C-A 51	D_5__uncultured bacterium	D_6__uncultured bacterium
OTU_1632	0	0	0	0	0	0	0	0	0	0	0	0	0	0	0	0	0	0	D_0__Bacteria	D_1__Firmicutes	D_2__Clostridia	D_3__Clostridiales	D_4__Peptococcaceae	D_5__uncultured	D_6__uncultured bacterium
OTU_1974	0	0	0	0	0	0	0	0	0	0	0	0	0	0	0	0	0	0	D_0__Bacteria	D_1__Firmicutes	D_2__Clostridia	D_3__Clostridiales	D_4__Ruminococcaceae	D_5__Fastidiosipila	D_6__uncultured bacterium
OTU_700	0	0	0	0	0	0	0	0	0	0	1	0	0	0	0	0	0	0	D_0__Bacteria	D_1__Firmicutes	D_2__Clostridia	D_3__Clostridiales	D_4__Ruminococcaceae	D_5__Ruminiclostridium 1	D_6__uncultured bacterium
OTU_1636	0	0	1	0	0	0	0	0	0	0	0	5	0	0	0	0	0	0	D_0__Bacteria	D_1__Firmicutes	D_2__Clostridia	D_3__Clostridiales	D_4__Ruminococcaceae	D_5__Ruminiclostridium 1	D_6__uncultured bacterium
OTU_808	0	0	0	0	0	0	0	0	0	0	1	11	0	0	0	0	0	0	D_0__Bacteria	D_1__Firmicutes	D_2__Clostridia	D_3__Clostridiales	D_4__Ruminococcaceae	D_5__Ruminiclostridium 1
OTU_2285	0	0	0	0	0	0	0	0	0	0	0	1	0	0	0	0	0	0	D_0__Bacteria	D_1__Firmicutes	D_2__Clostridia	D_3__Clostridiales	D_4__Ruminococcaceae	D_5__uncultured	D_6__uncultured bacterium
OTU_2374	0	0	0	0	0	0	0	0	0	0	0	0	0	0	0	0	0	0	D_0__Bacteria	D_1__Firmicutes	D_2__Clostridia	D_3__Clostridiales	D_4__Ruminococcaceae	D_5__uncultured	D_6__uncultured bacterium
OTU_2113	0	0	0	0	0	0	0	0	0	0	0	0	0	0	0	0	0	0	D_0__Bacteria	D_1__Firmicutes	D_2__Clostridia	D_3__Clostridiales	D_4__Ruminococcaceae	D_5__uncultured	D_6__uncultured organism
OTU_1231	0	0	0	0	0	0	0	0	0	0	0	1	0	0	0	0	0	0	D_0__Bacteria	D_1__Firmicutes	D_2__Clostridia	D_3__Clostridiales	D_4__Ruminococcaceae	D_5__uncultured
OTU_2187	0	0	0	0	0	0	0	0	0	0	0	0	7	0	0	0	0	0	D_0__Bacteria	D_1__Firmicutes	D_2__Clostridia	D_3__Clostridiales	D_4__Ruminococcaceae
OTU_1298	0	0	0	0	0	0	0	0	0	0	0	0	0	0	0	0	0	0	D_0__Bacteria	D_1__Firmicutes	D_2__Clostridia	D_3__Clostridiales	D_4__TSAC18	D_5__uncultured bacterium	D_6__uncultured bacterium
OTU_1249	0	0	0	0	0	0	0	0	0	0	0	0	19	0	0	0	0	0	D_0__Bacteria	D_1__Firmicutes	D_2__Clostridia	D_3__Clostridiales	D_4__TSAC18
OTU_1047	0	1	0	0	0	0	0	0	0	0	0	0	0	0	0	0	0	0	D_0__Bacteria	D_1__Firmicutes	D_2__Clostridia	D_3__D8A-2	D_4__uncultured bacterium	D_5__uncultured bacterium	D_6__uncultured bacterium
OTU_2161	0	0	0	0	0	0	0	0	0	0	0	0	0	0	0	0	0	0	D_0__Bacteria	D_1__Firmicutes	D_2__Clostridia	D_3__D8A-2	D_4__uncultured bacterium	D_5__uncultured bacterium	D_6__uncultured bacterium
OTU_1070	0	0	0	0	0	0	0	0	0	0	0	0	0	0	0	0	0	0	D_0__Bacteria	D_1__Firmicutes	D_2__Clostridia	D_3__D8A-2	D_4__uncultured bacterium	D_5__uncultured bacterium	D_6__uncultured bacterium
OTU_2439	0	0	0	0	0	0	0	0	0	0	0	0	0	0	0	0	0	0	D_0__Bacteria	D_1__Firmicutes	D_2__Clostridia	D_3__D8A-2	D_4__uncultured bacterium	D_5__uncultured bacterium	D_6__uncultured bacterium
OTU_2145	0	0	0	0	0	0	0	0	0	0	0	0	0	0	0	0	0	0	D_0__Bacteria	D_1__Firmicutes	D_2__Clostridia	D_3__Halanaerobiales	D_4__64K2	D_5__uncultured Firmicutes bacterium	D_6__uncultured Firmicutes bacterium
OTU_1828	0	1	0	0	0	0	1	0	0	0	0	0	0	0	1	0	0	0	D_0__Bacteria	D_1__Firmicutes	D_2__Clostridia	D_3__Halanaerobiales	D_4__Halanaerobiaceae	D_5__Halanaerobium	D_6__uncultured Firmicutes bacterium
OTU_1819	0	1	0	0	0	0	0	0	0	0	0	0	0	0	0	0	0	0	D_0__Bacteria	D_1__Firmicutes	D_2__Clostridia	D_3__Halanaerobiales	D_4__Halanaerobiaceae	D_5__Halanaerobium
OTU_1019	0	0	1	1	0	0	0	1	0	0	0	0	0	1	0	1	0	1	D_0__Bacteria	D_1__Firmicutes	D_2__Clostridia	D_3__Thermoanaerobacterales	D_4__Family XVII	D_5__Candidatus Fervidibacter
OTU_649	0	0	0	0	0	0	0	0	0	0	0	0	0	0	0	0	0	0	D_0__Bacteria	D_1__Firmicutes	D_2__Clostridia	D_3__Thermoanaerobacterales	D_4__Family XVII	D_5__Candidatus Fervidibacter
OTU_2485	0	0	0	0	0	0	0	0	0	0	0	0	0	0	0	0	0	0	D_0__Bacteria	D_1__Firmicutes	D_2__Negativicutes	D_3__Selenomonadales	D_4__Veillonellaceae	D_5__uncultured
OTU_2509	0	0	0	0	0	0	0	0	0	0	0	0	0	0	0	0	0	0	D_0__Bacteria	D_1__Firmicutes	D_2__Negativicutes	D_3__Selenomonadales	D_4__Veillonellaceae	D_5__Veillonella	D_6__uncultured bacterium
OTU_516	2	4	5	0	0	0	0	0	0	0	0	0	445	23	2	0	1	0	D_0__Bacteria	D_1__GAL08	D_2__uncultured Acidobacteria bacterium	D_3__uncultured Acidobacteria bacterium	D_4__uncultured Acidobacteria bacterium	D_5__uncultured Acidobacteria bacterium	D_6__uncultured Acidobacteria bacterium
OTU_601	0	1	1	0	0	0	0	0	0	1	0	0	0	0	0	0	0	0	D_0__Bacteria	D_1__GAL08	D_2__uncultured Acidobacteria bacterium	D_3__uncultured Acidobacteria bacterium	D_4__uncultured Acidobacteria bacterium	D_5__uncultured Acidobacteria bacterium	D_6__uncultured Acidobacteria bacterium
OTU_1545	0	0	0	0	0	0	0	0	0	0	0	0	0	0	0	0	0	0	D_0__Bacteria	D_1__GAL08	D_2__uncultured Acidobacteria bacterium	D_3__uncultured Acidobacteria bacterium	D_4__uncultured Acidobacteria bacterium	D_5__uncultured Acidobacteria bacterium	D_6__uncultured Acidobacteria bacterium
OTU_948	0	0	0	0	0	0	0	0	0	0	0	0	66	3	0	0	1	0	D_0__Bacteria	D_1__GAL08	D_2__uncultured bacterium	D_3__uncultured bacterium	D_4__uncultured bacterium	D_5__uncultured bacterium	D_6__uncultured bacterium
OTU_186	0	0	0	0	0	0	0	0	1	0	0	0	0	0	0	1	0	0	D_0__Bacteria	D_1__Gemmatimonadetes	D_2__Gemmatimonadetes	D_3__BD2-11 terrestrial group	D_4__uncultured bacterium	D_5__uncultured bacterium	D_6__uncultured bacterium
OTU_198	0	0	1	0	0	0	0	0	0	0	0	0	0	0	0	0	0	0	D_0__Bacteria	D_1__Gemmatimonadetes	D_2__Gemmatimonadetes	D_3__BD2-11 terrestrial group
OTU_1902	0	0	0	0	0	0	0	0	0	0	0	0	0	1	0	3	2	1	D_0__Bacteria	D_1__Gemmatimonadetes	D_2__Gemmatimonadetes	D_3__Gemmatimonadales	D_4__Gemmatimonadaceae	D_5__Gemmatimonas
OTU_811	0	0	0	0	0	0	0	0	0	0	0	0	81	1	0	0	0	0	D_0__Bacteria	D_1__Gemmatimonadetes	D_2__Gemmatimonadetes	D_3__Gemmatimonadales	D_4__Gemmatimonadaceae	D_5__uncultured	D_6__uncultured bacterium
OTU_1261	0	0	0	0	0	0	0	0	0	0	0	0	0	0	0	1	0	0	D_0__Bacteria	D_1__Gemmatimonadetes	D_2__Gemmatimonadetes	D_3__Gemmatimonadales	D_4__Gemmatimonadaceae	D_5__uncultured	D_6__uncultured bacterium
OTU_1035	0	0	0	0	0	0	0	0	0	0	0	0	0	0	0	2	2	0	D_0__Bacteria	D_1__Gracilibacteria	D_2__mixed culture isolate koll6	D_3__mixed culture isolate koll6	D_4__mixed culture isolate koll6	D_5__mixed culture isolate koll6	D_6__mixed culture isolate koll6
OTU_991	0	0	0	0	0	0	0	0	0	0	0	0	0	9	0	0	0	0	D_0__Bacteria	D_1__Gracilibacteria	D_2__uncultured bacterium	D_3__uncultured bacterium	D_4__uncultured bacterium	D_5__uncultured bacterium	D_6__uncultured bacterium
OTU_450	0	0	1	0	0	0	0	0	0	0	0	0	0	0	0	0	0	0	D_0__Bacteria	D_1__Gracilibacteria	D_2__uncultured bacterium	D_3__uncultured bacterium	D_4__uncultured bacterium	D_5__uncultured bacterium	D_6__uncultured bacterium
OTU_1887	0	0	0	0	0	0	0	0	0	0	0	0	0	0	0	0	0	0	D_0__Bacteria	D_1__Gracilibacteria	D_2__uncultured bacterium	D_3__uncultured bacterium	D_4__uncultured bacterium	D_5__uncultured bacterium	D_6__uncultured bacterium
OTU_506	0	1	0	0	0	0	0	0	0	0	0	0	0	0	0	2	3	1	D_0__Bacteria	D_1__Gracilibacteria	D_2__uncultured organism	D_3__uncultured organism	D_4__uncultured organism	D_5__uncultured organism	D_6__uncultured organism
OTU_1485	0	0	0	0	0	0	0	0	0	0	0	1	0	0	0	0	0	0	D_0__Bacteria	D_1__Hydrogenedentes	D_2__Candidatus Hydrogenedens terephthalicus JGI OTU-1	D_3__Candidatus Hydrogenedens terephthalicus JGI OTU-1	D_4__Candidatus Hydrogenedens terephthalicus JGI OTU-1	D_5__Candidatus Hydrogenedens terephthalicus JGI OTU-1	D_6__Candidatus Hydrogenedens terephthalicus JGI OTU-1
OTU_1553	0	0	0	0	0	0	0	0	0	0	0	2	0	0	0	0	0	0	D_0__Bacteria	D_1__Hydrogenedentes	D_2__uncultured bacterium	D_3__uncultured bacterium	D_4__uncultured bacterium	D_5__uncultured bacterium	D_6__uncultured bacterium
OTU_875	0	0	0	0	0	0	0	0	0	4	0	3	0	0	2	0	0	0	D_0__Bacteria	D_1__Hydrogenedentes	D_2__uncultured bacterium	D_3__uncultured bacterium	D_4__uncultured bacterium	D_5__uncultured bacterium	D_6__uncultured bacterium
OTU_161	0	0	0	0	0	0	0	0	0	0	0	0	0	4	26	14	12	19	D_0__Bacteria	D_1__Hydrogenedentes	D_2__uncultured bacterium	D_3__uncultured bacterium	D_4__uncultured bacterium	D_5__uncultured bacterium	D_6__uncultured bacterium
OTU_337	0	1	0	0	0	0	0	0	0	0	0	0	0	3	0	0	0	0	D_0__Bacteria	D_1__Hydrogenedentes	D_2__uncultured bacterium	D_3__uncultured bacterium	D_4__uncultured bacterium	D_5__uncultured bacterium	D_6__uncultured bacterium
OTU_1279	0	0	1	0	0	0	1	0	0	1	0	3	0	0	0	0	0	0	D_0__Bacteria	D_1__Hydrogenedentes	D_2__uncultured bacterium	D_3__uncultured bacterium	D_4__uncultured bacterium	D_5__uncultured bacterium	D_6__uncultured bacterium
OTU_1163	0	0	0	0	0	0	0	0	0	0	0	0	0	0	0	0	0	0	D_0__Bacteria	D_1__Hydrogenedentes	D_2__uncultured bacterium	D_3__uncultured bacterium	D_4__uncultured bacterium	D_5__uncultured bacterium	D_6__uncultured bacterium
OTU_1836	1	0	1	0	0	0	0	0	1	1	0	0	0	0	0	0	0	0	D_0__Bacteria	D_1__Hydrogenedentes	D_2__uncultured bacterium	D_3__uncultured bacterium	D_4__uncultured bacterium	D_5__uncultured bacterium	D_6__uncultured bacterium
OTU_502	0	0	0	0	0	0	0	0	0	0	0	1	0	0	0	10	6	5	D_0__Bacteria	D_1__Hydrogenedentes	D_2__uncultured bacterium	D_3__uncultured bacterium	D_4__uncultured bacterium	D_5__uncultured bacterium	D_6__uncultured bacterium
OTU_1694	0	0	0	0	0	0	0	0	0	0	0	0	0	0	0	0	0	0	D_0__Bacteria	D_1__Hydrogenedentes	D_2__uncultured bacterium	D_3__uncultured bacterium	D_4__uncultured bacterium	D_5__uncultured bacterium	D_6__uncultured bacterium
OTU_882	0	0	0	0	0	0	0	0	0	0	0	0	0	0	0	0	0	0	D_0__Bacteria	D_1__Hydrogenedentes	D_2__uncultured bacterium	D_3__uncultured bacterium	D_4__uncultured bacterium	D_5__uncultured bacterium	D_6__uncultured bacterium
OTU_30	0	0	0	0	0	0	0	0	0	0	0	0	0	0	0	0	0	0	D_0__Bacteria	D_1__Hydrogenedentes	D_2__uncultured bacterium	D_3__uncultured bacterium	D_4__uncultured bacterium	D_5__uncultured bacterium	D_6__uncultured bacterium
OTU_1317	0	0	0	0	0	0	0	0	0	0	0	0	0	0	0	0	0	0	D_0__Bacteria	D_1__Hydrogenedentes	D_2__uncultured bacterium	D_3__uncultured bacterium	D_4__uncultured bacterium	D_5__uncultured bacterium	D_6__uncultured bacterium
OTU_1087	0	0	0	0	0	0	0	0	0	0	0	0	0	0	0	0	0	0	D_0__Bacteria	D_1__Hydrogenedentes	D_2__uncultured bacterium	D_3__uncultured bacterium	D_4__uncultured bacterium	D_5__uncultured bacterium	D_6__uncultured bacterium
OTU_326	0	0	0	0	0	0	0	0	0	0	0	0	0	2	0	0	0	0	D_0__Bacteria	D_1__Hydrogenedentes	D_2__uncultured delta proteobacterium	D_3__uncultured delta proteobacterium	D_4__uncultured delta proteobacterium	D_5__uncultured delta proteobacterium	D_6__uncultured delta proteobacterium
OTU_813	2	1	0	0	0	0	1	0	0	0	0	4	21	2	0	0	0	0	D_0__Bacteria	D_1__Hydrogenedentes	D_2__uncultured organism	D_3__uncultured organism	D_4__uncultured organism	D_5__uncultured organism	D_6__uncultured organism
OTU_150	0	0	0	0	0	0	1	0	0	1	0	0	0	0	2	0	0	0	D_0__Bacteria	D_1__Hydrogenedentes	D_2__uncultured organism	D_3__uncultured organism	D_4__uncultured organism	D_5__uncultured organism	D_6__uncultured organism
OTU_168	0	0	0	0	0	0	0	0	0	0	0	0	0	1	0	0	0	0	D_0__Bacteria	D_1__Hydrogenedentes	D_2__uncultured organism	D_3__uncultured organism	D_4__uncultured organism	D_5__uncultured organism	D_6__uncultured organism
OTU_215	0	0	0	0	0	0	0	0	0	0	0	0	0	0	0	2	2	1	D_0__Bacteria	D_1__Hydrogenedentes	D_2__uncultured organism	D_3__uncultured organism	D_4__uncultured organism	D_5__uncultured organism	D_6__uncultured organism
OTU_19	0	0	0	0	0	0	0	0	0	0	0	0	0	1	0	0	0	0	D_0__Bacteria	D_1__Hydrogenedentes	D_2__uncultured soil bacterium PBS-III-4	D_3__uncultured soil bacterium PBS-III-4	D_4__uncultured soil bacterium PBS-III-4	D_5__uncultured soil bacterium PBS-III-4	D_6__uncultured soil bacterium PBS-III-4
OTU_147	0	0	0	0	0	0	0	0	0	0	0	0	0	0	0	0	0	0	D_0__Bacteria	D_1__Hydrogenedentes	D_2__uncultured soil bacterium PBS-III-4	D_3__uncultured soil bacterium PBS-III-4	D_4__uncultured soil bacterium PBS-III-4	D_5__uncultured soil bacterium PBS-III-4	D_6__uncultured soil bacterium PBS-III-4
OTU_17	0	0	0	0	0	0	0	0	0	0	0	1	1	0	0	0	0	0	D_0__Bacteria	D_1__Hydrogenedentes	D_2__uncultured soil bacterium PBS-III-4	D_3__uncultured soil bacterium PBS-III-4	D_4__uncultured soil bacterium PBS-III-4	D_5__uncultured soil bacterium PBS-III-4	D_6__uncultured soil bacterium PBS-III-4
OTU_92	3	5	7	26	37	3	1	18	8	7	5	0	0	112	38	11	15	13	D_0__Bacteria	D_1__Hydrogenedentes
OTU_72	0	1	0	0	0	0	2	4	3	7	16	21	0	2	5	1	3	5	D_0__Bacteria	D_1__Hydrogenedentes
OTU_2422	0	0	0	0	0	0	0	0	0	0	0	0	0	0	0	0	0	0	D_0__Bacteria	D_1__Hydrogenedentes
OTU_690	0	0	1	0	0	0	1	0	0	0	0	0	0	0	0	0	0	1	D_0__Bacteria	D_1__Kazan-3B-09	D_2__uncultured bacterium	D_3__uncultured bacterium	D_4__uncultured bacterium	D_5__uncultured bacterium	D_6__uncultured bacterium
OTU_565	1	0	0	0	0	0	0	0	0	0	0	0	0	0	0	0	0	0	D_0__Bacteria	D_1__Kazan-3B-09	D_2__uncultured bacterium	D_3__uncultured bacterium	D_4__uncultured bacterium	D_5__uncultured bacterium	D_6__uncultured bacterium
OTU_1131	0	0	0	0	0	0	0	0	0	0	0	0	0	0	1	0	0	0	D_0__Bacteria	D_1__Kazan-3B-09	D_2__uncultured bacterium	D_3__uncultured bacterium	D_4__uncultured bacterium	D_5__uncultured bacterium	D_6__uncultured bacterium
OTU_354	0	0	0	0	0	0	0	0	0	0	0	0	0	0	0	0	0	0	D_0__Bacteria	D_1__Kazan-3B-09	D_2__uncultured microorganism	D_3__uncultured microorganism	D_4__uncultured microorganism	D_5__uncultured microorganism	D_6__uncultured microorganism
OTU_1060	0	0	0	0	0	0	0	0	0	0	0	0	0	0	0	0	0	0	D_0__Bacteria	D_1__Kazan-3B-09
OTU_1977	0	0	0	0	0	0	0	0	0	0	0	0	0	0	0	0	0	0	D_0__Bacteria	D_1__Latescibacteria	D_2__Latescibacteria Incertae Sedis	D_3__Unknown Order	D_4__Unknown Family	D_5__Candidatus Latescibacter	D_6__uncultured bacterium
OTU_600	0	0	0	0	0	0	0	0	0	0	0	0	0	2	0	0	0	0	D_0__Bacteria	D_1__Latescibacteria	D_2__uncultured bacterium	D_3__uncultured bacterium	D_4__uncultured bacterium	D_5__uncultured bacterium	D_6__uncultured bacterium
OTU_184	0	0	0	0	0	0	0	0	0	0	0	0	0	0	1	0	0	0	D_0__Bacteria	D_1__Latescibacteria	D_2__uncultured bacterium	D_3__uncultured bacterium	D_4__uncultured bacterium	D_5__uncultured bacterium	D_6__uncultured bacterium
OTU_2231	0	0	0	0	0	0	0	0	0	0	0	0	0	0	0	0	0	0	D_0__Bacteria	D_1__Latescibacteria	D_2__uncultured bacterium	D_3__uncultured bacterium	D_4__uncultured bacterium	D_5__uncultured bacterium	D_6__uncultured bacterium
OTU_1923	0	0	0	0	0	0	0	0	0	0	0	0	0	0	0	0	0	0	D_0__Bacteria	D_1__Latescibacteria	D_2__uncultured bacterium	D_3__uncultured bacterium	D_4__uncultured bacterium	D_5__uncultured bacterium	D_6__uncultured bacterium
OTU_1829	0	0	0	0	0	0	1	0	0	0	0	0	0	0	0	0	0	0	D_0__Bacteria	D_1__Latescibacteria
OTU_1486	0	0	0	0	0	0	0	0	0	0	0	0	0	0	0	0	0	0	D_0__Bacteria	D_1__Lentisphaerae	D_2__DEV055	D_3__uncultured bacterium	D_4__uncultured bacterium	D_5__uncultured bacterium	D_6__uncultured bacterium
OTU_1806	1	2	1	0	0	0	0	0	0	0	0	0	0	0	0	0	0	0	D_0__Bacteria	D_1__Lentisphaerae	D_2__DEV055	D_3__uncultured bacterium	D_4__uncultured bacterium	D_5__uncultured bacterium	D_6__uncultured bacterium
OTU_1386	1	0	0	0	0	0	0	0	0	0	0	0	0	0	0	11	8	7	D_0__Bacteria	D_1__Lentisphaerae	D_2__DEV055	D_3__uncultured bacterium	D_4__uncultured bacterium	D_5__uncultured bacterium	D_6__uncultured bacterium
OTU_1957	0	0	0	0	0	0	0	0	0	0	0	0	0	0	0	0	0	0	D_0__Bacteria	D_1__Lentisphaerae	D_2__DEV055	D_3__uncultured bacterium	D_4__uncultured bacterium	D_5__uncultured bacterium	D_6__uncultured bacterium
OTU_1822	2	2	1	0	0	0	0	0	0	1	0	4	0	0	0	0	0	0	D_0__Bacteria	D_1__Lentisphaerae	D_2__DEV055	D_3__uncultured Verrucomicrobiales bacterium	D_4__uncultured Verrucomicrobiales bacterium	D_5__uncultured Verrucomicrobiales bacterium	D_6__uncultured Verrucomicrobiales bacterium
OTU_1128	0	1	0	0	0	0	0	0	0	0	0	1	0	3	1	0	0	0	D_0__Bacteria	D_1__Lentisphaerae	D_2__DEV055
OTU_783	5	10	2	0	0	0	0	0	1	0	0	34	0	0	0	0	0	0	D_0__Bacteria	D_1__Lentisphaerae	D_2__Lentisphaeria	D_3__Victivallales	D_4__Victivallaceae	D_5__Victivallis	D_6__uncultured bacterium
OTU_1478	0	0	0	0	0	0	0	0	0	0	0	1	0	0	0	0	0	0	D_0__Bacteria	D_1__Lentisphaerae	D_2__Lentisphaeria	D_3__Victivallales	D_4__Victivallaceae	D_5__Victivallis	D_6__uncultured bacterium
OTU_2153	0	0	0	0	0	0	0	0	0	0	0	0	0	0	0	0	0	0	D_0__Bacteria	D_1__Lentisphaerae	D_2__Lentisphaeria	D_3__Victivallales	D_4__Victivallaceae	D_5__Victivallis	D_6__uncultured bacterium
OTU_2100	0	0	0	0	0	0	0	0	0	0	0	1	1	0	0	0	0	0	D_0__Bacteria	D_1__Lentisphaerae	D_2__MSBL3	D_3__uncultured bacterium	D_4__uncultured bacterium	D_5__uncultured bacterium	D_6__uncultured bacterium
OTU_2142	0	0	0	0	0	0	0	0	0	0	0	0	0	0	0	0	0	0	D_0__Bacteria	D_1__Lentisphaerae	D_2__Oligosphaeria	D_3__Oligosphaerales	D_4__uncultured bacterium	D_5__uncultured bacterium	D_6__uncultured bacterium
OTU_1702	0	0	0	0	0	0	0	0	0	0	0	0	0	0	0	0	0	0	D_0__Bacteria	D_1__Lentisphaerae	D_2__PBS-III-20	D_3__uncultured bacterium	D_4__uncultured bacterium	D_5__uncultured bacterium	D_6__uncultured bacterium
OTU_1271	0	0	0	0	0	0	0	0	0	0	0	0	0	0	0	0	0	0	D_0__Bacteria	D_1__Lentisphaerae	D_2__PBS-III-20	D_3__uncultured bacterium	D_4__uncultured bacterium	D_5__uncultured bacterium	D_6__uncultured bacterium
OTU_1842	0	0	0	0	0	0	0	0	1	0	0	0	0	2	8	3	2	2	D_0__Bacteria	D_1__Lentisphaerae	D_2__PBS-III-20
OTU_954	0	0	0	0	0	0	0	0	0	0	0	0	0	0	0	1	0	1	D_0__Bacteria	D_1__Lentisphaerae	D_2__PBS-III-20
OTU_2010	0	0	0	0	0	0	0	0	0	0	0	0	0	0	0	0	0	0	D_0__Bacteria	D_1__Lentisphaerae	D_2__PBS-III-20
OTU_779	5	0	3	1	2	0	0	3	2	1	5	1	2	1	0	2	2	2	D_0__Bacteria	D_1__Lentisphaerae	D_2__SS1-B-03-39	D_3__uncultured organism	D_4__uncultured organism	D_5__uncultured organism	D_6__uncultured organism
OTU_682	5	4	4	3	8	0	1	7	4	4	1	4	6	2	4	3	5	4	D_0__Bacteria	D_1__Lentisphaerae	D_2__SS1-B-03-39
OTU_1104	0	0	0	0	0	0	0	0	0	1	0	1	0	1	0	0	0	0	D_0__Bacteria	D_1__Lentisphaerae	D_2__WCHB1-41	D_3__uncultured bacterium	D_4__uncultured bacterium	D_5__uncultured bacterium	D_6__uncultured bacterium
OTU_1528	0	0	0	0	0	0	0	0	0	0	0	0	0	1	0	0	0	0	D_0__Bacteria	D_1__Lentisphaerae	D_2__WCHB1-41	D_3__uncultured organism	D_4__uncultured organism	D_5__uncultured organism	D_6__uncultured organism
OTU_1879	0	0	0	0	0	0	0	0	0	0	0	0	0	0	0	0	0	0	D_0__Bacteria	D_1__Lentisphaerae	D_2__WCHB1-41	D_3__uncultured Verrucomicrobia bacterium	D_4__uncultured Verrucomicrobia bacterium	D_5__uncultured Verrucomicrobia bacterium	D_6__uncultured Verrucomicrobia bacterium
OTU_1388	0	1	0	0	0	0	1	0	0	0	0	0	0	0	0	0	0	0	D_0__Bacteria	D_1__Lentisphaerae	D_2__WCHB1-41
OTU_972	0	0	0	0	0	0	0	0	0	0	0	0	0	1	0	0	0	0	D_0__Bacteria	D_1__Lentisphaerae	D_2__WCHB1-41
OTU_2180	0	0	0	0	0	0	0	0	0	0	0	0	0	0	0	0	0	0	D_0__Bacteria	D_1__Lentisphaerae	D_2__WCHB1-41
OTU_2158	0	0	0	0	1	0	0	0	0	0	0	0	0	0	0	0	0	0	D_0__Bacteria	D_1__Microgenomates	D_2__uncultured bacterium	D_3__uncultured bacterium	D_4__uncultured bacterium	D_5__uncultured bacterium	D_6__uncultured bacterium
OTU_762	0	0	0	0	0	0	0	0	0	0	0	0	43	0	0	0	0	0	D_0__Bacteria	D_1__Nitrospirae	D_2__Nitrospira	D_3__Nitrospirales	D_4__0319-6A21	D_5__uncultured bacterium	D_6__uncultured bacterium
OTU_559	0	0	0	0	0	0	0	0	0	0	0	0	37	1	0	0	0	0	D_0__Bacteria	D_1__Nitrospirae	D_2__Nitrospira	D_3__Nitrospirales	D_4__0319-6A21	D_5__uncultured bacterium	D_6__uncultured bacterium
OTU_1299	0	0	0	0	0	0	0	0	0	0	0	0	22	0	0	0	0	0	D_0__Bacteria	D_1__Nitrospirae	D_2__Nitrospira	D_3__Nitrospirales	D_4__0319-6A21	D_5__uncultured bacterium	D_6__uncultured bacterium
OTU_1350	0	0	0	0	0	0	0	0	0	0	0	0	0	0	0	0	0	0	D_0__Bacteria	D_1__Nitrospirae	D_2__Nitrospira	D_3__Nitrospirales	D_4__0319-6A21	D_5__uncultured bacterium	D_6__uncultured bacterium
OTU_2202	0	0	0	0	0	0	0	0	0	0	0	0	0	2	0	0	0	0	D_0__Bacteria	D_1__Nitrospirae	D_2__Nitrospira	D_3__Nitrospirales	D_4__0319-6A21	D_5__uncultured bacterium	D_6__uncultured bacterium
OTU_1846	0	0	0	0	0	0	0	0	0	0	0	1	0	0	0	0	0	0	D_0__Bacteria	D_1__Nitrospirae	D_2__Nitrospira	D_3__Nitrospirales	D_4__4-29	D_5__uncultured bacterium	D_6__uncultured bacterium
OTU_1976	0	0	0	0	0	0	0	0	0	0	0	0	0	0	0	0	0	0	D_0__Bacteria	D_1__Nitrospirae	D_2__Nitrospira	D_3__Nitrospirales	D_4__4-29	D_5__uncultured bacterium	D_6__uncultured bacterium
OTU_452	0	0	0	1	0	0	0	0	0	0	0	0	0	0	0	0	0	0	D_0__Bacteria	D_1__Nitrospirae	D_2__Nitrospira	D_3__Nitrospirales	D_4__MIZ17	D_5__uncultured bacterium	D_6__uncultured bacterium
OTU_988	0	1	1	0	1	0	0	1	0	0	0	0	33	3	5	37	19	16	D_0__Bacteria	D_1__Nitrospirae	D_2__Nitrospira	D_3__Nitrospirales	D_4__Nitrospiraceae	D_5__Nitrospira	D_6__uncultured bacterium
OTU_691	0	1	0	0	0	0	0	0	0	0	0	0	0	3	0	1	0	1	D_0__Bacteria	D_1__Nitrospirae	D_2__Nitrospira	D_3__Nitrospirales	D_4__Nitrospiraceae	D_5__Nitrospira
OTU_441	1	1	0	0	0	0	0	0	1	0	0	0	0	0	1	0	0	0	D_0__Bacteria	D_1__Nitrospirae	D_2__Nitrospira	D_3__Nitrospirales	D_4__Nitrospiraceae	D_5__Thermodesulfovibrio	D_6__uncultured bacterium
OTU_1711	0	0	0	0	0	0	0	0	0	0	0	1	0	0	0	0	0	0	D_0__Bacteria	D_1__Nitrospirae	D_2__Nitrospira	D_3__Nitrospirales	D_4__Nitrospiraceae	D_5__Thermodesulfovibrio	D_6__uncultured bacterium
OTU_389	1	0	0	0	0	0	0	0	0	0	0	0	25	0	0	0	0	0	D_0__Bacteria	D_1__Nitrospirae	D_2__Nitrospira	D_3__Nitrospirales	D_4__Nitrospiraceae	D_5__uncultured	D_6__uncultured bacterium
OTU_609	0	0	0	0	1	0	0	0	0	0	0	0	0	0	0	0	0	0	D_0__Bacteria	D_1__Nitrospirae	D_2__Nitrospira	D_3__Nitrospirales	D_4__Nitrospiraceae	D_5__uncultured	D_6__uncultured bacterium
OTU_484	0	0	0	0	0	0	0	0	0	0	0	0	0	0	0	0	0	0	D_0__Bacteria	D_1__Nitrospirae	D_2__Nitrospira	D_3__Nitrospirales	D_4__Nitrospiraceae	D_5__uncultured	D_6__uncultured bacterium
OTU_548	0	0	0	0	0	0	0	0	0	0	0	0	2	0	0	0	0	0	D_0__Bacteria	D_1__Nitrospirae	D_2__Nitrospira	D_3__Nitrospirales	D_4__Nitrospiraceae	D_5__uncultured	D_6__uncultured bacterium
OTU_681	0	0	0	0	0	0	0	0	0	0	0	0	29	2	2	0	0	0	D_0__Bacteria	D_1__Nitrospirae	D_2__Nitrospira	D_3__Nitrospirales	D_4__Nitrospiraceae	D_5__uncultured	D_6__uncultured bacterium
OTU_469	0	0	0	1	0	0	0	0	0	0	0	0	0	2	0	0	0	0	D_0__Bacteria	D_1__Nitrospirae	D_2__Nitrospira	D_3__Nitrospirales	D_4__Nitrospiraceae	D_5__uncultured	D_6__uncultured bacterium
OTU_2117	0	0	0	0	0	0	0	0	0	0	0	0	0	0	0	0	0	0	D_0__Bacteria	D_1__Nitrospirae	D_2__Nitrospira	D_3__Nitrospirales	D_4__Nitrospiraceae	D_5__uncultured	D_6__uncultured bacterium
OTU_1564	0	0	0	0	0	0	0	0	0	0	0	0	0	0	0	0	0	0	D_0__Bacteria	D_1__Nitrospirae	D_2__Nitrospira	D_3__Nitrospirales	D_4__Nitrospiraceae	D_5__uncultured	D_6__uncultured bacterium
OTU_1803	0	0	0	0	0	0	0	0	0	0	0	0	0	1	0	0	0	0	D_0__Bacteria	D_1__Nitrospirae	D_2__Nitrospira	D_3__Nitrospirales	D_4__Nitrospiraceae	D_5__uncultured	D_6__uncultured bacterium
OTU_2360	0	0	0	0	0	0	0	0	0	0	0	1	0	0	0	0	0	0	D_0__Bacteria	D_1__Nitrospirae	D_2__Nitrospira	D_3__Nitrospirales	D_4__Nitrospiraceae	D_5__uncultured	D_6__uncultured bacterium
OTU_763	0	0	0	0	0	0	0	0	0	0	0	0	0	0	0	0	0	0	D_0__Bacteria	D_1__Nitrospirae	D_2__Nitrospira	D_3__Nitrospirales	D_4__Nitrospiraceae	D_5__uncultured	D_6__uncultured bacterium
OTU_569	9	7	7	2	0	0	17	0	0	14	7	52	13	2	0	0	1	0	D_0__Bacteria	D_1__Nitrospirae	D_2__Nitrospira	D_3__Nitrospirales	D_4__Nitrospiraceae	D_5__uncultured	D_6__uncultured Nitrospirae bacterium
OTU_1008	0	0	0	0	0	0	0	0	0	0	0	0	0	0	0	0	0	0	D_0__Bacteria	D_1__Nitrospirae	D_2__Nitrospira	D_3__Nitrospirales	D_4__Nitrospiraceae	D_5__uncultured
OTU_599	0	0	0	0	0	0	3	0	0	2	0	6	28	2	3	1	0	0	D_0__Bacteria	D_1__Nitrospirae	D_2__Nitrospira	D_3__Nitrospirales	D_4__Sh765B-TzT-35	D_5__uncultured bacterium	D_6__uncultured bacterium
OTU_907	0	0	0	0	0	0	8	0	0	26	15	59	0	4	0	0	0	0	D_0__Bacteria	D_1__OC31	D_2__uncultured bacterium	D_3__uncultured bacterium	D_4__uncultured bacterium	D_5__uncultured bacterium	D_6__uncultured bacterium
OTU_699	0	0	0	0	0	0	0	0	0	1	0	1	0	0	0	1	0	0	D_0__Bacteria	D_1__Omnitrophica	D_2__NPL-UPA2	D_3__uncultured organism	D_4__uncultured organism	D_5__uncultured organism	D_6__uncultured organism
OTU_204	0	0	0	0	0	0	0	0	0	0	0	0	0	0	0	2	4	2	D_0__Bacteria	D_1__Omnitrophica	D_2__NPL-UPA2	D_3__uncultured organism	D_4__uncultured organism	D_5__uncultured organism	D_6__uncultured organism
OTU_155	0	0	0	0	0	0	0	0	0	0	0	0	0	0	0	0	0	0	D_0__Bacteria	D_1__Omnitrophica	D_2__NPL-UPA2	D_3__uncultured organism	D_4__uncultured organism	D_5__uncultured organism	D_6__uncultured organism
OTU_163	0	1	0	0	0	0	0	0	0	0	0	0	0	0	0	0	1	0	D_0__Bacteria	D_1__Omnitrophica	D_2__NPL-UPA2	D_3__uncultured organism	D_4__uncultured organism	D_5__uncultured organism	D_6__uncultured organism
OTU_261	0	0	0	0	0	0	1	0	0	0	0	0	0	0	2	0	0	0	D_0__Bacteria	D_1__Omnitrophica	D_2__NPL-UPA2
OTU_34	11	13	3	1	0	0	0	0	0	0	0	0	0	0	0	0	0	0	D_0__Bacteria	D_1__Parcubacteria	D_2__uncultured Aquificales bacterium	D_3__uncultured Aquificales bacterium	D_4__uncultured Aquificales bacterium	D_5__uncultured Aquificales bacterium	D_6__uncultured Aquificales bacterium
OTU_16	28	16	18	0	1	0	0	0	0	0	0	0	0	0	1	1	1	0	D_0__Bacteria	D_1__Parcubacteria	D_2__uncultured Aquificales bacterium	D_3__uncultured Aquificales bacterium	D_4__uncultured Aquificales bacterium	D_5__uncultured Aquificales bacterium	D_6__uncultured Aquificales bacterium
OTU_26	6	2	1	0	0	0	0	0	1	0	0	0	0	0	0	0	0	0	D_0__Bacteria	D_1__Parcubacteria	D_2__uncultured Aquificales bacterium	D_3__uncultured Aquificales bacterium	D_4__uncultured Aquificales bacterium	D_5__uncultured Aquificales bacterium	D_6__uncultured Aquificales bacterium
OTU_959	0	0	0	0	0	0	0	0	0	0	0	0	0	0	0	0	0	0	D_0__Bacteria	D_1__Parcubacteria	D_2__uncultured bacterium	D_3__uncultured bacterium	D_4__uncultured bacterium	D_5__uncultured bacterium	D_6__uncultured bacterium
OTU_788	0	0	0	0	0	0	0	0	0	0	0	0	0	0	0	0	0	0	D_0__Bacteria	D_1__Parcubacteria	D_2__uncultured bacterium	D_3__uncultured bacterium	D_4__uncultured bacterium	D_5__uncultured bacterium	D_6__uncultured bacterium
OTU_2151	0	0	0	0	0	0	0	0	0	0	0	0	0	0	0	0	0	0	D_0__Bacteria	D_1__Parcubacteria	D_2__uncultured bacterium	D_3__uncultured bacterium	D_4__uncultured bacterium	D_5__uncultured bacterium	D_6__uncultured bacterium
OTU_20	1	0	2	0	1	0	0	0	0	0	0	0	0	0	0	0	0	0	D_0__Bacteria	D_1__Parcubacteria	D_2__uncultured bacterium	D_3__uncultured bacterium	D_4__uncultured bacterium	D_5__uncultured bacterium	D_6__uncultured bacterium
OTU_59	0	0	0	0	0	0	0	0	0	0	0	0	0	1	0	0	0	1	D_0__Bacteria	D_1__Parcubacteria	D_2__uncultured bacterium	D_3__uncultured bacterium	D_4__uncultured bacterium	D_5__uncultured bacterium	D_6__uncultured bacterium
OTU_1034	0	0	0	0	0	0	0	0	0	0	0	0	0	0	0	0	0	0	D_0__Bacteria	D_1__Parcubacteria	D_2__uncultured bacterium	D_3__uncultured bacterium	D_4__uncultured bacterium	D_5__uncultured bacterium	D_6__uncultured bacterium
OTU_191	0	0	0	0	0	0	0	0	0	0	0	0	0	0	0	0	0	0	D_0__Bacteria	D_1__Parcubacteria	D_2__uncultured bacterium	D_3__uncultured bacterium	D_4__uncultured bacterium	D_5__uncultured bacterium	D_6__uncultured bacterium
OTU_1328	0	0	0	0	0	0	0	0	0	0	0	0	0	0	0	0	0	0	D_0__Bacteria	D_1__Parcubacteria	D_2__uncultured bacterium	D_3__uncultured bacterium	D_4__uncultured bacterium	D_5__uncultured bacterium	D_6__uncultured bacterium
OTU_1438	0	0	0	0	0	0	0	0	0	0	0	0	0	0	0	0	0	0	D_0__Bacteria	D_1__Parcubacteria	D_2__uncultured bacterium	D_3__uncultured bacterium	D_4__uncultured bacterium	D_5__uncultured bacterium	D_6__uncultured bacterium
OTU_785	0	0	0	0	0	0	0	0	0	0	0	0	0	1	0	0	0	0	D_0__Bacteria	D_1__Parcubacteria	D_2__uncultured organism	D_3__uncultured organism	D_4__uncultured organism	D_5__uncultured organism	D_6__uncultured organism
OTU_2284	0	0	0	0	0	0	0	0	0	0	0	0	0	0	0	0	0	0	D_0__Bacteria	D_1__Parcubacteria	D_2__uncultured organism	D_3__uncultured organism	D_4__uncultured organism	D_5__uncultured organism	D_6__uncultured organism
OTU_392	0	0	0	0	0	0	0	0	1	1	0	0	8	0	0	1	0	1	D_0__Bacteria	D_1__Parcubacteria	D_2__uncultured Parcubacteria bacterium	D_3__uncultured Parcubacteria bacterium	D_4__uncultured Parcubacteria bacterium	D_5__uncultured Parcubacteria bacterium	D_6__uncultured Parcubacteria bacterium
OTU_835	0	0	0	0	0	0	1	0	0	1	0	0	0	0	0	0	0	0	D_0__Bacteria	D_1__Parcubacteria	D_2__uncultured Parcubacteria bacterium	D_3__uncultured Parcubacteria bacterium	D_4__uncultured Parcubacteria bacterium	D_5__uncultured Parcubacteria bacterium	D_6__uncultured Parcubacteria bacterium
OTU_1953	0	0	0	0	0	0	0	0	0	0	0	0	0	0	0	0	0	0	D_0__Bacteria	D_1__Parcubacteria	D_2__uncultured Parcubacteria bacterium	D_3__uncultured Parcubacteria bacterium	D_4__uncultured Parcubacteria bacterium	D_5__uncultured Parcubacteria bacterium	D_6__uncultured Parcubacteria bacterium
OTU_203	1	1	0	0	0	0	0	0	0	0	0	0	0	0	0	0	0	0	D_0__Bacteria	D_1__Parcubacteria
OTU_1573	0	0	0	0	0	0	0	0	0	0	0	0	7	0	0	0	0	0	D_0__Bacteria	D_1__PAUC34f	D_2__uncultured bacterium	D_3__uncultured bacterium	D_4__uncultured bacterium	D_5__uncultured bacterium	D_6__uncultured bacterium
OTU_2156	0	0	0	0	0	0	0	0	0	0	0	0	0	0	0	0	0	0	D_0__Bacteria	D_1__PAUC34f	D_2__uncultured bacterium	D_3__uncultured bacterium	D_4__uncultured bacterium	D_5__uncultured bacterium	D_6__uncultured bacterium
OTU_2308	0	0	0	0	0	0	0	0	0	0	0	0	0	0	0	0	0	0	D_0__Bacteria	D_1__PAUC34f	D_2__uncultured bacterium	D_3__uncultured bacterium	D_4__uncultured bacterium	D_5__uncultured bacterium	D_6__uncultured bacterium
OTU_513	0	0	0	0	0	0	0	0	0	1	0	0	0	0	0	0	0	0	D_0__Bacteria	D_1__Planctomycetes	D_2__C47	D_3__uncultured bacterium	D_4__uncultured bacterium	D_5__uncultured bacterium	D_6__uncultured bacterium
OTU_812	0	0	0	0	0	0	4	0	0	2	0	15	0	4	0	0	0	0	D_0__Bacteria	D_1__Planctomycetes	D_2__MD2896-B258	D_3__uncultured organism	D_4__uncultured organism	D_5__uncultured organism	D_6__uncultured organism
OTU_1647	0	0	0	0	0	0	0	0	0	0	0	0	0	0	0	0	0	0	D_0__Bacteria	D_1__Planctomycetes	D_2__MD2896-B258	D_3__uncultured organism	D_4__uncultured organism	D_5__uncultured organism	D_6__uncultured organism
OTU_459	0	0	1	0	0	0	0	1	0	0	0	0	0	0	1	84	53	74	D_0__Bacteria	D_1__Planctomycetes	D_2__OM190	D_3__uncultured bacterium	D_4__uncultured bacterium	D_5__uncultured bacterium	D_6__uncultured bacterium
OTU_657	0	0	0	1	0	0	0	0	0	0	0	0	0	0	0	51	28	41	D_0__Bacteria	D_1__Planctomycetes	D_2__OM190	D_3__uncultured bacterium	D_4__uncultured bacterium	D_5__uncultured bacterium	D_6__uncultured bacterium
OTU_942	1	0	0	0	0	0	1	0	0	0	0	3	0	0	0	0	0	0	D_0__Bacteria	D_1__Planctomycetes	D_2__Phycisphaerae	D_3__KCLunmb-38-53	D_4__uncultured bacterium	D_5__uncultured bacterium	D_6__uncultured bacterium
OTU_1094	1	0	0	0	0	0	4	0	0	0	1	11	0	1	0	0	0	0	D_0__Bacteria	D_1__Planctomycetes	D_2__Phycisphaerae	D_3__KCLunmb-38-53	D_4__uncultured bacterium	D_5__uncultured bacterium	D_6__uncultured bacterium
OTU_2390	0	0	0	0	0	0	0	0	0	0	0	0	0	0	0	0	0	0	D_0__Bacteria	D_1__Planctomycetes	D_2__Phycisphaerae	D_3__KCLunmb-38-53	D_4__uncultured bacterium	D_5__uncultured bacterium	D_6__uncultured bacterium
OTU_809	0	0	0	0	0	0	0	0	0	0	1	0	0	0	0	1	0	0	D_0__Bacteria	D_1__Planctomycetes	D_2__Phycisphaerae	D_3__mle1-8	D_4__uncultured bacterium	D_5__uncultured bacterium	D_6__uncultured bacterium
OTU_2111	0	0	0	0	0	0	0	0	0	0	0	0	0	0	0	0	0	0	D_0__Bacteria	D_1__Planctomycetes	D_2__Phycisphaerae	D_3__mle1-8	D_4__uncultured bacterium	D_5__uncultured bacterium	D_6__uncultured bacterium
OTU_1193	0	0	0	0	0	0	0	0	0	0	0	2	0	0	0	0	0	0	D_0__Bacteria	D_1__Planctomycetes	D_2__Phycisphaerae	D_3__mle1-8	D_4__uncultured bacterium	D_5__uncultured bacterium	D_6__uncultured bacterium
OTU_1591	0	0	0	0	0	0	2	0	1	4	0	2	0	1	2	0	0	0	D_0__Bacteria	D_1__Planctomycetes	D_2__Phycisphaerae	D_3__mle1-8	D_4__uncultured bacterium	D_5__uncultured bacterium	D_6__uncultured bacterium
OTU_1590	0	0	0	0	0	0	0	1	0	1	0	0	0	1	3	1	0	1	D_0__Bacteria	D_1__Planctomycetes	D_2__Phycisphaerae	D_3__mle1-8	D_4__uncultured bacterium	D_5__uncultured bacterium	D_6__uncultured bacterium
OTU_1492	0	0	0	0	0	0	0	0	0	0	0	2	0	0	0	0	0	0	D_0__Bacteria	D_1__Planctomycetes	D_2__Phycisphaerae	D_3__mle1-8	D_4__uncultured bacterium	D_5__uncultured bacterium	D_6__uncultured bacterium
OTU_1238	0	0	0	0	0	0	0	0	0	0	0	0	0	0	1	0	0	0	D_0__Bacteria	D_1__Planctomycetes	D_2__Phycisphaerae	D_3__mle1-8	D_4__uncultured bacterium	D_5__uncultured bacterium	D_6__uncultured bacterium
OTU_2086	0	0	0	0	0	0	0	0	0	1	1	0	0	0	1	0	0	0	D_0__Bacteria	D_1__Planctomycetes	D_2__Phycisphaerae	D_3__mle1-8	D_4__uncultured bacterium	D_5__uncultured bacterium	D_6__uncultured bacterium
OTU_2361	0	0	0	0	0	0	0	0	0	0	0	0	0	0	0	0	0	0	D_0__Bacteria	D_1__Planctomycetes	D_2__Phycisphaerae	D_3__mle1-8	D_4__uncultured bacterium	D_5__uncultured bacterium	D_6__uncultured bacterium
OTU_2229	0	0	0	0	0	0	0	0	0	0	0	0	0	0	0	0	0	0	D_0__Bacteria	D_1__Planctomycetes	D_2__Phycisphaerae	D_3__mle1-8	D_4__uncultured organism	D_5__uncultured organism	D_6__uncultured organism
OTU_1212	0	0	0	0	0	0	0	0	0	0	0	0	0	0	0	0	0	1	D_0__Bacteria	D_1__Planctomycetes	D_2__Phycisphaerae	D_3__MSBL9	D_4__uncultured bacterium	D_5__uncultured bacterium	D_6__uncultured bacterium
OTU_987	0	0	0	0	0	0	0	0	0	0	0	0	0	0	0	0	0	0	D_0__Bacteria	D_1__Planctomycetes	D_2__Phycisphaerae	D_3__MSBL9	D_4__uncultured bacterium	D_5__uncultured bacterium	D_6__uncultured bacterium
OTU_1406	0	0	0	0	0	0	0	0	0	0	0	0	0	0	0	0	0	0	D_0__Bacteria	D_1__Planctomycetes	D_2__Phycisphaerae	D_3__ODP1230B30.09	D_4__uncultured bacterium	D_5__uncultured bacterium	D_6__uncultured bacterium
OTU_1003	7	3	4	0	0	0	0	0	0	0	1	0	0	2	0	0	0	0	D_0__Bacteria	D_1__Planctomycetes	D_2__Phycisphaerae	D_3__Phycisphaerales	D_4__08D2Z94 hypersaline microbial mat group	D_5__uncultured organism	D_6__uncultured organism
OTU_1634	0	0	0	0	0	0	0	0	0	0	0	0	0	0	0	0	0	0	D_0__Bacteria	D_1__Planctomycetes	D_2__Phycisphaerae	D_3__Phycisphaerales	D_4__08D2Z94 hypersaline microbial mat group	D_5__uncultured organism	D_6__uncultured organism
OTU_1560	0	0	0	0	0	0	0	0	0	0	0	0	0	0	0	0	0	0	D_0__Bacteria	D_1__Planctomycetes	D_2__Phycisphaerae	D_3__Phycisphaerales	D_4__ODP1230B30.02 sediment group	D_5__uncultured organism	D_6__uncultured organism
OTU_1759	0	0	0	0	0	0	0	0	0	0	0	0	0	0	0	1	0	2	D_0__Bacteria	D_1__Planctomycetes	D_2__Phycisphaerae	D_3__Phycisphaerales	D_4__Phycisphaeraceae	D_5__AKYG587	D_6__uncultured bacterium
OTU_676	0	0	0	0	0	0	0	0	0	0	0	0	0	0	0	71	25	43	D_0__Bacteria	D_1__Planctomycetes	D_2__Phycisphaerae	D_3__Phycisphaerales	D_4__Phycisphaeraceae	D_5__CL500-3	D_6__uncultured bacterium
OTU_1732	0	0	0	0	0	0	0	0	0	0	0	0	0	0	2	10	5	1	D_0__Bacteria	D_1__Planctomycetes	D_2__Phycisphaerae	D_3__Phycisphaerales	D_4__Phycisphaeraceae	D_5__SM1A02	D_6__uncultured bacterium
OTU_904	0	0	0	0	0	0	0	0	0	0	0	0	0	0	0	0	0	1	D_0__Bacteria	D_1__Planctomycetes	D_2__Phycisphaerae	D_3__Phycisphaerales	D_4__Phycisphaeraceae	D_5__SM1A02	D_6__uncultured bacterium
OTU_1369	0	0	0	0	0	0	0	0	0	0	0	0	0	0	0	7	9	3	D_0__Bacteria	D_1__Planctomycetes	D_2__Phycisphaerae	D_3__Phycisphaerales	D_4__Phycisphaeraceae	D_5__SM1A02	D_6__uncultured bacterium
OTU_2314	0	0	0	0	0	0	0	0	0	0	0	0	0	0	0	0	0	0	D_0__Bacteria	D_1__Planctomycetes	D_2__Phycisphaerae	D_3__Phycisphaerales	D_4__Phycisphaeraceae	D_5__SM1A02	D_6__uncultured bacterium
OTU_1965	0	0	0	0	0	0	0	0	0	0	0	0	0	0	0	0	1	1	D_0__Bacteria	D_1__Planctomycetes	D_2__Phycisphaerae	D_3__Phycisphaerales	D_4__Phycisphaeraceae	D_5__SM1A02	D_6__uncultured bacterium
OTU_686	0	0	0	0	0	0	0	0	0	0	0	1	0	4	1	11	11	14	D_0__Bacteria	D_1__Planctomycetes	D_2__Phycisphaerae	D_3__Phycisphaerales	D_4__Phycisphaeraceae	D_5__uncultured	D_6__uncultured bacterium #0319-7F4
OTU_740	0	0	0	0	0	0	0	0	0	0	0	0	0	3	0	0	0	0	D_0__Bacteria	D_1__Planctomycetes	D_2__Phycisphaerae	D_3__Phycisphaerales	D_4__SBYZ-1154	D_5__uncultured organism	D_6__uncultured organism
OTU_1377	0	0	0	0	0	0	0	0	0	0	0	0	0	0	0	0	0	0	D_0__Bacteria	D_1__Planctomycetes	D_2__Phycisphaerae	D_3__Phycisphaerales	D_4__SBYZ-1154	D_5__uncultured organism	D_6__uncultured organism
OTU_478	2	1	3	1	0	0	12	0	1	73	22	67	0	6	2	1	0	1	D_0__Bacteria	D_1__Planctomycetes	D_2__Phycisphaerae	D_3__Pla1 lineage	D_4__uncultured bacterium	D_5__uncultured bacterium	D_6__uncultured bacterium
OTU_592	0	0	0	0	0	0	2	0	0	1	0	8	0	1	0	0	0	0	D_0__Bacteria	D_1__Planctomycetes	D_2__Phycisphaerae	D_3__Pla1 lineage	D_4__uncultured bacterium	D_5__uncultured bacterium	D_6__uncultured bacterium
OTU_858	0	0	0	0	0	0	0	0	0	1	3	0	0	0	0	0	0	0	D_0__Bacteria	D_1__Planctomycetes	D_2__Phycisphaerae	D_3__Pla1 lineage	D_4__uncultured bacterium	D_5__uncultured bacterium	D_6__uncultured bacterium
OTU_764	0	0	0	0	0	0	0	0	0	0	0	1	0	0	0	0	0	0	D_0__Bacteria	D_1__Planctomycetes	D_2__Phycisphaerae	D_3__Pla1 lineage	D_4__uncultured bacterium	D_5__uncultured bacterium	D_6__uncultured bacterium
OTU_2268	0	0	0	0	0	0	0	0	0	0	0	0	0	0	0	0	4	3	D_0__Bacteria	D_1__Planctomycetes	D_2__Phycisphaerae	D_3__Pla1 lineage	D_4__uncultured bacterium	D_5__uncultured bacterium	D_6__uncultured bacterium
OTU_594	0	0	0	0	0	0	12	0	1	5	0	111	0	0	0	0	0	0	D_0__Bacteria	D_1__Planctomycetes	D_2__Phycisphaerae	D_3__Pla1 lineage	D_4__uncultured organism	D_5__uncultured organism	D_6__uncultured organism
OTU_562	0	0	1	0	0	0	0	0	0	0	0	0	0	0	0	2	5	5	D_0__Bacteria	D_1__Planctomycetes	D_2__Phycisphaerae	D_3__Pla1 lineage	D_4__uncultured organism	D_5__uncultured organism	D_6__uncultured organism
OTU_1572	0	0	0	0	0	0	0	0	0	0	0	0	0	0	0	0	0	0	D_0__Bacteria	D_1__Planctomycetes	D_2__Phycisphaerae	D_3__Pla1 lineage
OTU_420	5	2	5	0	0	0	53	2	3	213	46	197	0	12	33	1	0	0	D_0__Bacteria	D_1__Planctomycetes	D_2__Phycisphaerae	D_3__S-70	D_4__uncultured bacterium	D_5__uncultured bacterium	D_6__uncultured bacterium
OTU_746	0	1	0	0	0	0	1	0	0	0	0	0	0	3	4	0	0	0	D_0__Bacteria	D_1__Planctomycetes	D_2__Phycisphaerae	D_3__S-70	D_4__uncultured bacterium	D_5__uncultured bacterium	D_6__uncultured bacterium
OTU_2146	0	0	0	0	0	0	0	0	0	0	0	0	0	0	0	0	0	0	D_0__Bacteria	D_1__Planctomycetes	D_2__Phycisphaerae	D_3__S-70	D_4__uncultured bacterium	D_5__uncultured bacterium	D_6__uncultured bacterium
OTU_768	0	0	0	0	0	0	0	0	0	0	1	0	0	0	0	3	1	3	D_0__Bacteria	D_1__Planctomycetes	D_2__Phycisphaerae	D_3__S-70	D_4__uncultured planctomycete	D_5__uncultured planctomycete	D_6__uncultured planctomycete
OTU_596	0	1	0	0	0	0	7	0	0	37	6	54	6	2	0	0	0	4	D_0__Bacteria	D_1__Planctomycetes	D_2__Phycisphaerae	D_3__WD2101 soil group	D_4__uncultured bacterium	D_5__uncultured bacterium	D_6__uncultured bacterium
OTU_992	0	0	0	0	0	0	0	0	0	0	1	0	0	2	16	3	2	2	D_0__Bacteria	D_1__Planctomycetes	D_2__Phycisphaerae	D_3__WD2101 soil group	D_4__uncultured bacterium	D_5__uncultured bacterium	D_6__uncultured bacterium
OTU_1699	0	0	0	0	0	0	0	0	0	0	0	0	0	0	0	0	0	0	D_0__Bacteria	D_1__Planctomycetes	D_2__Phycisphaerae	D_3__WD2101 soil group	D_4__uncultured bacterium	D_5__uncultured bacterium	D_6__uncultured bacterium
OTU_1107	2	0	0	0	1	0	0	2	0	0	0	0	0	1	1	8	5	8	D_0__Bacteria	D_1__Planctomycetes	D_2__Phycisphaerae	D_3__WD2101 soil group	D_4__uncultured bacterium	D_5__uncultured bacterium	D_6__uncultured bacterium
OTU_1255	0	0	0	0	0	0	0	0	0	1	0	0	0	0	0	6	4	12	D_0__Bacteria	D_1__Planctomycetes	D_2__Phycisphaerae	D_3__WD2101 soil group	D_4__uncultured bacterium	D_5__uncultured bacterium	D_6__uncultured bacterium
OTU_1407	0	0	0	0	0	0	0	0	0	0	0	0	0	0	0	4	4	5	D_0__Bacteria	D_1__Planctomycetes	D_2__Phycisphaerae	D_3__WD2101 soil group
OTU_1412	0	0	0	0	0	0	0	0	0	0	0	0	0	0	0	0	0	0	D_0__Bacteria	D_1__Planctomycetes	D_2__Pla4 lineage	D_3__uncultured bacterium	D_4__uncultured bacterium	D_5__uncultured bacterium	D_6__uncultured bacterium
OTU_1325	0	0	0	0	0	0	0	0	0	0	0	0	0	0	0	0	0	0	D_0__Bacteria	D_1__Planctomycetes	D_2__Pla4 lineage	D_3__uncultured bacterium	D_4__uncultured bacterium	D_5__uncultured bacterium	D_6__uncultured bacterium
OTU_1103	0	0	0	0	0	0	0	0	0	0	0	0	0	0	0	0	0	0	D_0__Bacteria	D_1__Planctomycetes	D_2__Pla4 lineage	D_3__uncultured bacterium	D_4__uncultured bacterium	D_5__uncultured bacterium	D_6__uncultured bacterium
OTU_2228	0	0	0	0	0	0	0	0	0	0	0	0	0	0	0	0	0	0	D_0__Bacteria	D_1__Planctomycetes	D_2__Pla4 lineage	D_3__uncultured bacterium	D_4__uncultured bacterium	D_5__uncultured bacterium	D_6__uncultured bacterium
OTU_896	0	0	0	0	0	0	0	0	0	0	0	0	0	0	0	0	0	0	D_0__Bacteria	D_1__Planctomycetes	D_2__Pla4 lineage	D_3__uncultured bacterium	D_4__uncultured bacterium	D_5__uncultured bacterium	D_6__uncultured bacterium
OTU_2446	0	0	0	0	0	0	0	0	0	0	0	0	0	0	0	0	0	0	D_0__Bacteria	D_1__Planctomycetes	D_2__Pla4 lineage	D_3__uncultured bacterium	D_4__uncultured bacterium	D_5__uncultured bacterium	D_6__uncultured bacterium
OTU_664	0	0	0	0	0	0	0	0	0	0	0	5	0	0	0	0	0	0	D_0__Bacteria	D_1__Planctomycetes	D_2__Pla4 lineage	D_3__uncultured organism	D_4__uncultured organism	D_5__uncultured organism	D_6__uncultured organism
OTU_1351	0	0	0	0	0	0	0	0	0	0	0	1	0	0	0	0	0	0	D_0__Bacteria	D_1__Planctomycetes	D_2__Pla4 lineage
OTU_1221	0	0	0	0	0	0	0	0	0	0	0	1	0	0	0	0	0	0	D_0__Bacteria	D_1__Planctomycetes	D_2__Pla4 lineage
OTU_1876	0	0	0	0	0	0	0	0	0	0	0	0	0	0	0	0	0	0	D_0__Bacteria	D_1__Planctomycetes	D_2__Pla4 lineage
OTU_1089	0	0	0	0	0	0	0	0	0	0	0	0	0	0	0	0	0	0	D_0__Bacteria	D_1__Planctomycetes	D_2__Pla4 lineage
OTU_1220	0	0	0	0	0	0	0	0	0	0	0	0	0	0	0	0	0	0	D_0__Bacteria	D_1__Planctomycetes	D_2__Pla4 lineage
OTU_124	0	0	0	0	0	0	0	0	0	0	0	0	0	0	0	0	0	0	D_0__Bacteria	D_1__Planctomycetes	D_2__Planctomycetacia	D_3__Brocadiales	D_4__Brocadiaceae	D_5__PB79	D_6__uncultured bacterium
OTU_1436	0	1	0	0	0	0	0	0	0	0	0	0	0	0	1	5	7	8	D_0__Bacteria	D_1__Planctomycetes	D_2__Planctomycetacia	D_3__Planctomycetales	D_4__Planctomycetaceae	D_5__Blastopirellula	D_6__uncultured bacterium
OTU_401	0	1	0	0	0	0	1	0	0	1	0	0	1	4	7	192	189	178	D_0__Bacteria	D_1__Planctomycetes	D_2__Planctomycetacia	D_3__Planctomycetales	D_4__Planctomycetaceae	D_5__Blastopirellula	D_6__uncultured planctomycete
OTU_919	0	0	0	0	0	0	0	0	0	0	0	0	0	0	1	10	7	8	D_0__Bacteria	D_1__Planctomycetes	D_2__Planctomycetacia	D_3__Planctomycetales	D_4__Planctomycetaceae	D_5__Blastopirellula	D_6__uncultured planctomycete
OTU_998	0	0	1	0	0	0	0	0	0	0	0	0	0	0	0	13	10	7	D_0__Bacteria	D_1__Planctomycetes	D_2__Planctomycetacia	D_3__Planctomycetales	D_4__Planctomycetaceae	D_5__Blastopirellula	D_6__uncultured planctomycete
OTU_1244	0	0	0	0	0	0	0	0	0	0	0	0	0	0	1	0	0	0	D_0__Bacteria	D_1__Planctomycetes	D_2__Planctomycetacia	D_3__Planctomycetales	D_4__Planctomycetaceae	D_5__Blastopirellula
OTU_756	0	0	0	0	0	0	0	0	0	0	0	0	0	0	0	1	3	3	D_0__Bacteria	D_1__Planctomycetes	D_2__Planctomycetacia	D_3__Planctomycetales	D_4__Planctomycetaceae	D_5__Candidatus Anammoximicrobium
OTU_440	0	1	1	3	0	0	0	0	2	0	5	1	0	16	42	13	17	15	D_0__Bacteria	D_1__Planctomycetes	D_2__Planctomycetacia	D_3__Planctomycetales	D_4__Planctomycetaceae	D_5__Gemmata	D_6__uncultured bacterium
OTU_636	1	1	1	0	0	0	3	8	7	2	2	1	0	3	15	19	30	34	D_0__Bacteria	D_1__Planctomycetes	D_2__Planctomycetacia	D_3__Planctomycetales	D_4__Planctomycetaceae	D_5__Gemmata	D_6__uncultured bacterium
OTU_982	0	0	0	0	0	0	0	2	0	1	3	1	0	9	14	10	17	16	D_0__Bacteria	D_1__Planctomycetes	D_2__Planctomycetacia	D_3__Planctomycetales	D_4__Planctomycetaceae	D_5__Gemmata	D_6__uncultured bacterium
OTU_717	0	0	0	0	0	0	1	0	0	0	0	1	0	0	0	42	29	46	D_0__Bacteria	D_1__Planctomycetes	D_2__Planctomycetacia	D_3__Planctomycetales	D_4__Planctomycetaceae	D_5__Gemmata	D_6__uncultured bacterium
OTU_431	1	1	0	0	0	0	0	0	0	0	0	0	1	3	1	562	593	663	D_0__Bacteria	D_1__Planctomycetes	D_2__Planctomycetacia	D_3__Planctomycetales	D_4__Planctomycetaceae	D_5__Gemmata	D_6__uncultured bacterium
OTU_2069	1	0	0	0	1	0	4	6	2	3	4	1	0	0	1	0	0	0	D_0__Bacteria	D_1__Planctomycetes	D_2__Planctomycetacia	D_3__Planctomycetales	D_4__Planctomycetaceae	D_5__Gemmata	D_6__uncultured bacterium
OTU_136	0	0	0	0	0	0	0	0	0	0	0	0	0	0	1	14	10	3	D_0__Bacteria	D_1__Planctomycetes	D_2__Planctomycetacia	D_3__Planctomycetales	D_4__Planctomycetaceae	D_5__Gemmata	D_6__uncultured bacterium
OTU_2383	1	0	0	0	0	0	0	0	0	0	0	0	0	0	0	0	1	1	D_0__Bacteria	D_1__Planctomycetes	D_2__Planctomycetacia	D_3__Planctomycetales	D_4__Planctomycetaceae	D_5__Gemmata	D_6__uncultured bacterium
OTU_1755	0	0	0	0	0	0	0	0	0	0	0	0	0	0	0	8	8	7	D_0__Bacteria	D_1__Planctomycetes	D_2__Planctomycetacia	D_3__Planctomycetales	D_4__Planctomycetaceae	D_5__Gemmata	D_6__uncultured bacterium
OTU_1108	0	0	0	0	0	0	0	0	0	0	0	0	0	1	21	2	7	8	D_0__Bacteria	D_1__Planctomycetes	D_2__Planctomycetacia	D_3__Planctomycetales	D_4__Planctomycetaceae	D_5__Gemmata
OTU_692	1	4	3	0	0	0	0	0	0	0	0	1	62	16	4	24	32	25	D_0__Bacteria	D_1__Planctomycetes	D_2__Planctomycetacia	D_3__Planctomycetales	D_4__Planctomycetaceae	D_5__Gemmata
OTU_1185	0	0	0	0	0	0	0	2	0	0	3	1	0	0	0	0	0	1	D_0__Bacteria	D_1__Planctomycetes	D_2__Planctomycetacia	D_3__Planctomycetales	D_4__Planctomycetaceae	D_5__Gemmata
OTU_2300	1	2	0	1	0	0	0	0	0	1	0	0	0	2	1	0	0	0	D_0__Bacteria	D_1__Planctomycetes	D_2__Planctomycetacia	D_3__Planctomycetales	D_4__Planctomycetaceae	D_5__Gemmata
OTU_1134	0	0	0	0	0	0	0	0	0	0	0	0	0	0	18	10	16	18	D_0__Bacteria	D_1__Planctomycetes	D_2__Planctomycetacia	D_3__Planctomycetales	D_4__Planctomycetaceae	D_5__Gemmata
OTU_1983	0	0	0	0	0	0	0	0	0	0	0	0	0	1	0	4	2	1	D_0__Bacteria	D_1__Planctomycetes	D_2__Planctomycetacia	D_3__Planctomycetales	D_4__Planctomycetaceae	D_5__Gemmata
OTU_114	0	0	0	0	0	0	0	0	0	0	2	0	0	3	0	1	3	3	D_0__Bacteria	D_1__Planctomycetes	D_2__Planctomycetacia	D_3__Planctomycetales	D_4__Planctomycetaceae	D_5__Isosphaera	D_6__uncultured bacterium
OTU_2457	0	0	0	0	0	0	0	0	0	0	0	0	0	0	0	0	0	0	D_0__Bacteria	D_1__Planctomycetes	D_2__Planctomycetacia	D_3__Planctomycetales	D_4__Planctomycetaceae	D_5__Pir1 lineage
OTU_2281	0	0	0	0	0	0	0	0	0	0	0	0	0	0	0	0	0	0	D_0__Bacteria	D_1__Planctomycetes	D_2__Planctomycetacia	D_3__Planctomycetales	D_4__Planctomycetaceae	D_5__Pir2 lineage
OTU_1054	0	0	0	0	0	0	0	0	0	0	1	1	0	0	0	0	0	0	D_0__Bacteria	D_1__Planctomycetes	D_2__Planctomycetacia	D_3__Planctomycetales	D_4__Planctomycetaceae	D_5__Pir3 lineage
OTU_488	1	1	0	0	0	0	0	0	0	0	0	0	0	17	14	10	11	6	D_0__Bacteria	D_1__Planctomycetes	D_2__Planctomycetacia	D_3__Planctomycetales	D_4__Planctomycetaceae	D_5__Pir4 lineage	D_6__uncultured bacterium
OTU_902	0	0	0	0	0	0	0	0	0	0	0	0	19	0	10	0	0	0	D_0__Bacteria	D_1__Planctomycetes	D_2__Planctomycetacia	D_3__Planctomycetales	D_4__Planctomycetaceae	D_5__Pir4 lineage	D_6__uncultured bacterium
OTU_1246	0	0	0	0	0	0	1	0	0	0	0	0	0	0	0	0	0	0	D_0__Bacteria	D_1__Planctomycetes	D_2__Planctomycetacia	D_3__Planctomycetales	D_4__Planctomycetaceae	D_5__Pir4 lineage	D_6__uncultured bacterium
OTU_1254	0	0	0	0	0	0	0	0	0	0	0	0	0	0	0	0	0	0	D_0__Bacteria	D_1__Planctomycetes	D_2__Planctomycetacia	D_3__Planctomycetales	D_4__Planctomycetaceae	D_5__Pir4 lineage
OTU_501	0	1	0	0	0	0	0	0	0	0	0	0	0	0	0	65	62	79	D_0__Bacteria	D_1__Planctomycetes	D_2__Planctomycetacia	D_3__Planctomycetales	D_4__Planctomycetaceae	D_5__Pirellula	D_6__uncultured bacterium
OTU_872	0	0	0	0	0	0	0	0	0	0	0	0	0	0	0	2	2	1	D_0__Bacteria	D_1__Planctomycetes	D_2__Planctomycetacia	D_3__Planctomycetales	D_4__Planctomycetaceae	D_5__Pirellula	D_6__uncultured bacterium
OTU_1637	0	0	0	0	0	0	0	0	0	0	0	0	0	0	0	0	0	0	D_0__Bacteria	D_1__Planctomycetes	D_2__Planctomycetacia	D_3__Planctomycetales	D_4__Planctomycetaceae	D_5__Pirellula	D_6__uncultured bacterium
OTU_924	1	0	0	0	0	0	0	0	0	0	0	0	0	0	0	2	0	1	D_0__Bacteria	D_1__Planctomycetes	D_2__Planctomycetacia	D_3__Planctomycetales	D_4__Planctomycetaceae	D_5__Pirellula	D_6__uncultured bacterium
OTU_504	0	0	0	0	0	0	0	0	0	0	0	0	0	1	8	2	0	4	D_0__Bacteria	D_1__Planctomycetes	D_2__Planctomycetacia	D_3__Planctomycetales	D_4__Planctomycetaceae	D_5__Pirellula
OTU_356	0	0	0	0	1	0	0	0	0	0	1	0	0	0	3	46	49	52	D_0__Bacteria	D_1__Planctomycetes	D_2__Planctomycetacia	D_3__Planctomycetales	D_4__Planctomycetaceae	D_5__Pirellula
OTU_555	0	0	1	0	1	0	0	0	0	0	0	1	0	9	12	0	4	3	D_0__Bacteria	D_1__Planctomycetes	D_2__Planctomycetacia	D_3__Planctomycetales	D_4__Planctomycetaceae	D_5__Planctomyces	D_6__uncultured bacterium
OTU_749	0	0	0	0	0	0	0	0	0	0	0	1	0	0	0	4	4	6	D_0__Bacteria	D_1__Planctomycetes	D_2__Planctomycetacia	D_3__Planctomycetales	D_4__Planctomycetaceae	D_5__Planctomyces	D_6__uncultured bacterium
OTU_2169	0	0	0	0	0	0	0	0	0	0	1	0	0	0	0	0	0	0	D_0__Bacteria	D_1__Planctomycetes	D_2__Planctomycetacia	D_3__Planctomycetales	D_4__Planctomycetaceae	D_5__Planctomyces	D_6__uncultured bacterium
OTU_1520	0	0	0	0	0	0	0	0	0	0	0	0	0	0	0	1	0	0	D_0__Bacteria	D_1__Planctomycetes	D_2__Planctomycetacia	D_3__Planctomycetales	D_4__Planctomycetaceae	D_5__Planctomyces	D_6__uncultured bacterium
OTU_1140	0	0	0	0	0	0	0	0	0	0	0	0	0	0	0	12	24	23	D_0__Bacteria	D_1__Planctomycetes	D_2__Planctomycetacia	D_3__Planctomycetales	D_4__Planctomycetaceae	D_5__Planctomyces	D_6__uncultured bacterium
OTU_1449	0	0	0	0	0	0	0	0	0	0	0	0	0	0	0	1	0	1	D_0__Bacteria	D_1__Planctomycetes	D_2__Planctomycetacia	D_3__Planctomycetales	D_4__Planctomycetaceae	D_5__Planctomyces	D_6__uncultured bacterium
OTU_1964	0	0	0	0	0	0	0	0	0	0	0	0	0	0	0	2	4	6	D_0__Bacteria	D_1__Planctomycetes	D_2__Planctomycetacia	D_3__Planctomycetales	D_4__Planctomycetaceae	D_5__Planctomyces	D_6__uncultured bacterium
OTU_638	0	0	0	1	1	0	1	0	0	0	0	0	0	0	0	6	9	5	D_0__Bacteria	D_1__Planctomycetes	D_2__Planctomycetacia	D_3__Planctomycetales	D_4__Planctomycetaceae	D_5__Planctomyces	D_6__uncultured soil bacterium
OTU_2259	0	0	0	0	0	0	0	0	0	0	0	0	0	0	0	0	1	0	D_0__Bacteria	D_1__Planctomycetes	D_2__Planctomycetacia	D_3__Planctomycetales	D_4__Planctomycetaceae	D_5__Rhodopirellula	D_6__uncultured bacterium
OTU_463	0	0	1	0	0	0	0	0	0	0	0	0	0	11	5	32	42	67	D_0__Bacteria	D_1__Planctomycetes	D_2__Planctomycetacia	D_3__Planctomycetales	D_4__Planctomycetaceae	D_5__Rhodopirellula
OTU_262	0	0	0	0	0	0	0	0	1	0	0	0	0	0	0	0	0	0	D_0__Bacteria	D_1__Planctomycetes	D_2__Planctomycetacia	D_3__Planctomycetales	D_4__Planctomycetaceae	D_5__Singulisphaera	D_6__uncultured bacterium
OTU_96	0	0	0	0	0	0	0	0	0	0	0	1	0	0	1	0	1	0	D_0__Bacteria	D_1__Planctomycetes	D_2__Planctomycetacia	D_3__Planctomycetales	D_4__Planctomycetaceae	D_5__uncultured	D_6__uncultured bacterium
OTU_44	207	172	224	901	1336	133	90	557	245	427	173	140	2	45	32	71	31	64	D_0__Bacteria	D_1__Planctomycetes	D_2__Planctomycetacia	D_3__Planctomycetales	D_4__Planctomycetaceae	D_5__uncultured	D_6__uncultured bacterium
OTU_794	1	0	0	0	0	0	0	1	0	0	0	0	0	10	31	7	7	4	D_0__Bacteria	D_1__Planctomycetes	D_2__Planctomycetacia	D_3__Planctomycetales	D_4__Planctomycetaceae	D_5__uncultured	D_6__uncultured bacterium
OTU_1007	0	0	0	0	0	0	0	0	0	0	0	0	0	2	1	0	0	0	D_0__Bacteria	D_1__Planctomycetes	D_2__Planctomycetacia	D_3__Planctomycetales	D_4__Planctomycetaceae	D_5__uncultured	D_6__uncultured bacterium
OTU_465	7	6	4	14	46	3	59	89	73	153	77	63	0	65	113	2	4	6	D_0__Bacteria	D_1__Planctomycetes	D_2__Planctomycetacia	D_3__Planctomycetales	D_4__Planctomycetaceae	D_5__uncultured	D_6__uncultured bacterium
OTU_770	0	0	0	0	0	0	0	0	0	0	0	0	0	0	1	5	8	3	D_0__Bacteria	D_1__Planctomycetes	D_2__Planctomycetacia	D_3__Planctomycetales	D_4__Planctomycetaceae	D_5__uncultured	D_6__uncultured bacterium
OTU_1032	0	2	2	0	0	0	0	0	0	0	0	0	65	1	6	0	0	0	D_0__Bacteria	D_1__Planctomycetes	D_2__Planctomycetacia	D_3__Planctomycetales	D_4__Planctomycetaceae	D_5__uncultured	D_6__uncultured bacterium
OTU_404	0	0	1	0	0	0	0	0	0	0	0	0	0	1	0	1	1	0	D_0__Bacteria	D_1__Planctomycetes	D_2__Planctomycetacia	D_3__Planctomycetales	D_4__Planctomycetaceae	D_5__uncultured	D_6__uncultured bacterium
OTU_78	0	0	0	0	0	0	0	1	3	1	4	0	0	3	6	9	12	15	D_0__Bacteria	D_1__Planctomycetes	D_2__Planctomycetacia	D_3__Planctomycetales	D_4__Planctomycetaceae	D_5__uncultured	D_6__uncultured bacterium
OTU_1102	0	0	0	0	0	0	0	0	0	0	0	0	0	0	0	0	0	1	D_0__Bacteria	D_1__Planctomycetes	D_2__Planctomycetacia	D_3__Planctomycetales	D_4__Planctomycetaceae	D_5__uncultured	D_6__uncultured bacterium
OTU_1030	0	0	0	0	0	0	0	0	0	1	0	0	0	0	0	0	0	0	D_0__Bacteria	D_1__Planctomycetes	D_2__Planctomycetacia	D_3__Planctomycetales	D_4__Planctomycetaceae	D_5__uncultured	D_6__uncultured bacterium
OTU_710	0	0	0	0	0	0	0	0	0	0	0	0	0	4	0	0	0	1	D_0__Bacteria	D_1__Planctomycetes	D_2__Planctomycetacia	D_3__Planctomycetales	D_4__Planctomycetaceae	D_5__uncultured	D_6__uncultured bacterium
OTU_89	0	0	0	0	1	0	0	0	2	0	0	0	0	4	17	18	21	26	D_0__Bacteria	D_1__Planctomycetes	D_2__Planctomycetacia	D_3__Planctomycetales	D_4__Planctomycetaceae	D_5__uncultured	D_6__uncultured bacterium
OTU_793	0	0	0	0	0	0	0	0	0	0	0	0	0	1	2	0	0	0	D_0__Bacteria	D_1__Planctomycetes	D_2__Planctomycetacia	D_3__Planctomycetales	D_4__Planctomycetaceae	D_5__uncultured	D_6__uncultured bacterium
OTU_200	0	0	0	0	0	0	0	0	0	0	0	0	0	0	0	0	0	0	D_0__Bacteria	D_1__Planctomycetes	D_2__Planctomycetacia	D_3__Planctomycetales	D_4__Planctomycetaceae	D_5__uncultured	D_6__uncultured bacterium
OTU_1190	0	0	0	0	0	0	0	0	0	0	0	0	0	0	0	0	0	0	D_0__Bacteria	D_1__Planctomycetes	D_2__Planctomycetacia	D_3__Planctomycetales	D_4__Planctomycetaceae	D_5__uncultured	D_6__uncultured bacterium
OTU_342	1	0	0	18	11	3	1	6	1	5	1	3	0	0	0	0	3	2	D_0__Bacteria	D_1__Planctomycetes	D_2__Planctomycetacia	D_3__Planctomycetales	D_4__Planctomycetaceae	D_5__uncultured	D_6__uncultured bacterium
OTU_1057	1	0	0	0	0	0	0	0	0	0	0	0	0	0	0	0	0	0	D_0__Bacteria	D_1__Planctomycetes	D_2__Planctomycetacia	D_3__Planctomycetales	D_4__Planctomycetaceae	D_5__uncultured	D_6__uncultured bacterium
OTU_107	1	1	0	0	0	0	0	0	0	1	0	0	0	0	0	32	39	38	D_0__Bacteria	D_1__Planctomycetes	D_2__Planctomycetacia	D_3__Planctomycetales	D_4__Planctomycetaceae	D_5__uncultured	D_6__uncultured bacterium
OTU_1546	0	0	0	0	0	0	0	0	0	0	0	0	0	0	0	0	1	0	D_0__Bacteria	D_1__Planctomycetes	D_2__Planctomycetacia	D_3__Planctomycetales	D_4__Planctomycetaceae	D_5__uncultured	D_6__uncultured bacterium
OTU_1465	0	0	0	1	0	0	0	0	2	0	1	0	0	1	2	1	0	0	D_0__Bacteria	D_1__Planctomycetes	D_2__Planctomycetacia	D_3__Planctomycetales	D_4__Planctomycetaceae	D_5__uncultured	D_6__uncultured bacterium
OTU_617	0	0	0	0	0	0	0	0	0	0	0	0	5	1	0	0	0	1	D_0__Bacteria	D_1__Planctomycetes	D_2__Planctomycetacia	D_3__Planctomycetales	D_4__Planctomycetaceae	D_5__uncultured	D_6__uncultured bacterium
OTU_1157	0	0	0	0	0	0	0	0	0	0	1	0	0	0	0	0	0	0	D_0__Bacteria	D_1__Planctomycetes	D_2__Planctomycetacia	D_3__Planctomycetales	D_4__Planctomycetaceae	D_5__uncultured	D_6__uncultured bacterium
OTU_443	2	5	1	0	0	0	0	0	0	0	0	0	0	1	1	0	1	0	D_0__Bacteria	D_1__Planctomycetes	D_2__Planctomycetacia	D_3__Planctomycetales	D_4__Planctomycetaceae	D_5__uncultured	D_6__uncultured bacterium
OTU_994	0	0	0	0	0	0	0	0	0	0	0	0	0	0	0	0	1	0	D_0__Bacteria	D_1__Planctomycetes	D_2__Planctomycetacia	D_3__Planctomycetales	D_4__Planctomycetaceae	D_5__uncultured	D_6__uncultured bacterium
OTU_112	0	0	0	0	0	0	0	0	0	0	0	1	0	3	0	0	0	0	D_0__Bacteria	D_1__Planctomycetes	D_2__Planctomycetacia	D_3__Planctomycetales	D_4__Planctomycetaceae	D_5__uncultured	D_6__uncultured bacterium
OTU_1020	0	0	0	0	0	0	0	0	0	0	0	0	0	0	0	1	4	2	D_0__Bacteria	D_1__Planctomycetes	D_2__Planctomycetacia	D_3__Planctomycetales	D_4__Planctomycetaceae	D_5__uncultured	D_6__uncultured bacterium
OTU_705	0	0	0	0	0	0	0	0	0	0	0	0	0	1	0	15	27	14	D_0__Bacteria	D_1__Planctomycetes	D_2__Planctomycetacia	D_3__Planctomycetales	D_4__Planctomycetaceae	D_5__uncultured	D_6__uncultured bacterium
OTU_1050	0	0	0	0	0	0	0	0	0	0	0	0	0	0	0	0	0	0	D_0__Bacteria	D_1__Planctomycetes	D_2__Planctomycetacia	D_3__Planctomycetales	D_4__Planctomycetaceae	D_5__uncultured	D_6__uncultured bacterium
OTU_886	0	0	0	0	0	0	0	0	0	0	0	0	0	0	0	6	1	1	D_0__Bacteria	D_1__Planctomycetes	D_2__Planctomycetacia	D_3__Planctomycetales	D_4__Planctomycetaceae	D_5__uncultured	D_6__uncultured bacterium
OTU_640	0	0	0	0	1	0	0	0	1	0	0	1	0	1	0	0	0	0	D_0__Bacteria	D_1__Planctomycetes	D_2__Planctomycetacia	D_3__Planctomycetales	D_4__Planctomycetaceae	D_5__uncultured	D_6__uncultured bacterium
OTU_566	0	0	0	0	0	0	0	0	0	0	0	0	0	0	2	11	14	20	D_0__Bacteria	D_1__Planctomycetes	D_2__Planctomycetacia	D_3__Planctomycetales	D_4__Planctomycetaceae	D_5__uncultured	D_6__uncultured bacterium
OTU_1232	0	0	0	0	0	0	0	0	0	0	0	0	0	0	0	0	0	0	D_0__Bacteria	D_1__Planctomycetes	D_2__Planctomycetacia	D_3__Planctomycetales	D_4__Planctomycetaceae	D_5__uncultured	D_6__uncultured bacterium
OTU_1245	0	0	0	0	0	0	0	0	0	0	0	1	0	0	0	0	0	0	D_0__Bacteria	D_1__Planctomycetes	D_2__Planctomycetacia	D_3__Planctomycetales	D_4__Planctomycetaceae	D_5__uncultured	D_6__uncultured bacterium
OTU_537	0	1	0	0	0	0	0	0	0	0	0	0	0	0	0	0	0	0	D_0__Bacteria	D_1__Planctomycetes	D_2__Planctomycetacia	D_3__Planctomycetales	D_4__Planctomycetaceae	D_5__uncultured	D_6__uncultured bacterium
OTU_1537	0	0	1	0	0	0	0	0	0	0	0	0	0	0	0	0	0	0	D_0__Bacteria	D_1__Planctomycetes	D_2__Planctomycetacia	D_3__Planctomycetales	D_4__Planctomycetaceae	D_5__uncultured	D_6__uncultured bacterium
OTU_2214	0	0	0	0	0	0	0	0	0	0	0	0	0	0	0	0	0	0	D_0__Bacteria	D_1__Planctomycetes	D_2__Planctomycetacia	D_3__Planctomycetales	D_4__Planctomycetaceae	D_5__uncultured	D_6__uncultured bacterium
OTU_2270	0	0	0	0	0	0	0	0	0	0	0	1	0	0	0	0	3	1	D_0__Bacteria	D_1__Planctomycetes	D_2__Planctomycetacia	D_3__Planctomycetales	D_4__Planctomycetaceae	D_5__uncultured	D_6__uncultured bacterium
OTU_1674	0	0	0	0	0	0	0	0	1	0	0	0	0	0	0	1	0	0	D_0__Bacteria	D_1__Planctomycetes	D_2__Planctomycetacia	D_3__Planctomycetales	D_4__Planctomycetaceae	D_5__uncultured	D_6__uncultured bacterium
OTU_1518	0	0	0	0	0	0	0	0	0	0	0	0	0	0	0	1	1	1	D_0__Bacteria	D_1__Planctomycetes	D_2__Planctomycetacia	D_3__Planctomycetales	D_4__Planctomycetaceae	D_5__uncultured	D_6__uncultured bacterium
OTU_729	0	0	0	0	0	0	0	0	0	0	0	0	0	0	0	1	0	1	D_0__Bacteria	D_1__Planctomycetes	D_2__Planctomycetacia	D_3__Planctomycetales	D_4__Planctomycetaceae	D_5__uncultured	D_6__uncultured bacterium
OTU_963	0	0	0	0	0	0	0	0	0	0	0	0	0	0	0	1	0	0	D_0__Bacteria	D_1__Planctomycetes	D_2__Planctomycetacia	D_3__Planctomycetales	D_4__Planctomycetaceae	D_5__uncultured	D_6__uncultured bacterium
OTU_1989	0	0	1	0	0	0	0	0	0	0	0	0	0	0	0	0	0	0	D_0__Bacteria	D_1__Planctomycetes	D_2__Planctomycetacia	D_3__Planctomycetales	D_4__Planctomycetaceae	D_5__uncultured	D_6__uncultured bacterium
OTU_1431	0	0	0	0	0	0	0	0	0	0	0	0	0	0	0	0	0	0	D_0__Bacteria	D_1__Planctomycetes	D_2__Planctomycetacia	D_3__Planctomycetales	D_4__Planctomycetaceae	D_5__uncultured	D_6__uncultured bacterium
OTU_1932	0	0	0	0	0	0	0	0	0	0	0	0	0	0	0	6	7	5	D_0__Bacteria	D_1__Planctomycetes	D_2__Planctomycetacia	D_3__Planctomycetales	D_4__Planctomycetaceae	D_5__uncultured	D_6__uncultured bacterium
OTU_805	0	0	0	0	0	0	0	0	0	0	0	0	0	0	0	13	22	18	D_0__Bacteria	D_1__Planctomycetes	D_2__Planctomycetacia	D_3__Planctomycetales	D_4__Planctomycetaceae	D_5__uncultured	D_6__uncultured bacterium
OTU_1753	0	0	0	0	0	0	0	0	0	0	0	0	0	0	0	3	4	6	D_0__Bacteria	D_1__Planctomycetes	D_2__Planctomycetacia	D_3__Planctomycetales	D_4__Planctomycetaceae	D_5__uncultured	D_6__uncultured bacterium
OTU_1939	0	0	0	0	0	0	0	0	0	0	0	0	0	0	0	0	0	0	D_0__Bacteria	D_1__Planctomycetes	D_2__Planctomycetacia	D_3__Planctomycetales	D_4__Planctomycetaceae	D_5__uncultured	D_6__uncultured bacterium
OTU_258	0	0	0	0	0	0	0	0	0	0	0	0	0	0	0	0	0	0	D_0__Bacteria	D_1__Planctomycetes	D_2__Planctomycetacia	D_3__Planctomycetales	D_4__Planctomycetaceae	D_5__uncultured	D_6__uncultured bacterium
OTU_1512	0	0	0	0	0	0	0	0	0	0	0	0	0	0	0	6	12	11	D_0__Bacteria	D_1__Planctomycetes	D_2__Planctomycetacia	D_3__Planctomycetales	D_4__Planctomycetaceae	D_5__uncultured	D_6__uncultured bacterium
OTU_2271	0	0	0	0	0	0	0	0	0	0	0	0	0	0	0	3	2	1	D_0__Bacteria	D_1__Planctomycetes	D_2__Planctomycetacia	D_3__Planctomycetales	D_4__Planctomycetaceae	D_5__uncultured	D_6__uncultured bacterium
OTU_1948	0	0	0	0	0	0	0	0	0	0	0	0	0	0	0	0	0	0	D_0__Bacteria	D_1__Planctomycetes	D_2__Planctomycetacia	D_3__Planctomycetales	D_4__Planctomycetaceae	D_5__uncultured	D_6__uncultured bacterium
OTU_1933	0	0	0	0	0	0	0	0	0	0	0	0	0	0	0	3	3	2	D_0__Bacteria	D_1__Planctomycetes	D_2__Planctomycetacia	D_3__Planctomycetales	D_4__Planctomycetaceae	D_5__uncultured	D_6__uncultured bacterium
OTU_352	0	0	0	0	0	0	0	0	0	0	0	0	0	0	0	0	2	0	D_0__Bacteria	D_1__Planctomycetes	D_2__Planctomycetacia	D_3__Planctomycetales	D_4__Planctomycetaceae	D_5__uncultured	D_6__uncultured bacterium
OTU_613	0	0	0	1	0	0	8	0	0	7	5	32	0	0	0	0	0	0	D_0__Bacteria	D_1__Planctomycetes	D_2__Planctomycetacia	D_3__Planctomycetales	D_4__Planctomycetaceae	D_5__uncultured	D_6__uncultured planctomycete
OTU_878	0	0	0	0	0	0	1	0	0	0	0	0	0	2	0	0	0	0	D_0__Bacteria	D_1__Planctomycetes	D_2__Planctomycetacia	D_3__Planctomycetales	D_4__Planctomycetaceae	D_5__uncultured	D_6__uncultured planctomycete
OTU_1059	0	0	0	0	0	0	1	0	0	0	0	1	0	0	0	0	0	0	D_0__Bacteria	D_1__Planctomycetes	D_2__Planctomycetacia	D_3__Planctomycetales	D_4__Planctomycetaceae	D_5__uncultured	D_6__uncultured planctomycete
OTU_2149	0	0	0	0	0	0	0	0	0	0	0	0	0	0	0	0	0	0	D_0__Bacteria	D_1__Planctomycetes	D_2__Planctomycetacia	D_3__Planctomycetales	D_4__Planctomycetaceae	D_5__uncultured	D_6__uncultured planctomycete
OTU_1039	0	0	0	0	0	0	0	0	0	0	0	0	0	0	2	12	21	18	D_0__Bacteria	D_1__Planctomycetes	D_2__Planctomycetacia	D_3__Planctomycetales	D_4__Planctomycetaceae	D_5__uncultured	D_6__uncultured planctomycete
OTU_1452	0	0	0	0	0	0	0	0	0	0	0	0	0	0	0	0	0	0	D_0__Bacteria	D_1__Planctomycetes	D_2__Planctomycetacia	D_3__Planctomycetales	D_4__Planctomycetaceae	D_5__uncultured	D_6__uncultured planctomycete
OTU_2305	0	0	0	0	0	0	0	0	0	0	0	0	0	0	0	0	0	0	D_0__Bacteria	D_1__Planctomycetes	D_2__Planctomycetacia	D_3__Planctomycetales	D_4__Planctomycetaceae	D_5__uncultured	D_6__uncultured planctomycete
OTU_704	3	2	2	0	0	0	2	0	0	3	10	8	0	0	0	0	0	0	D_0__Bacteria	D_1__Planctomycetes	D_2__Planctomycetacia	D_3__Planctomycetales	D_4__Planctomycetaceae	D_5__uncultured
OTU_447	1	0	0	0	0	0	0	0	0	0	2	0	0	19	169	28	29	20	D_0__Bacteria	D_1__Planctomycetes	D_2__Planctomycetacia	D_3__Planctomycetales	D_4__Planctomycetaceae	D_5__uncultured
OTU_543	0	1	2	0	0	0	1	1	0	0	0	7	0	0	2	0	0	0	D_0__Bacteria	D_1__Planctomycetes	D_2__Planctomycetacia	D_3__Planctomycetales	D_4__Planctomycetaceae	D_5__uncultured
OTU_721	0	0	0	0	0	0	1	0	0	2	1	6	0	0	1	0	0	0	D_0__Bacteria	D_1__Planctomycetes	D_2__Planctomycetacia	D_3__Planctomycetales	D_4__Planctomycetaceae	D_5__uncultured
OTU_270	0	0	0	0	0	0	0	0	0	0	0	0	0	0	2	0	0	3	D_0__Bacteria	D_1__Planctomycetes	D_2__Planctomycetacia	D_3__Planctomycetales	D_4__Planctomycetaceae	D_5__uncultured
OTU_1337	0	0	0	0	0	0	0	0	0	0	1	2	0	0	1	0	0	0	D_0__Bacteria	D_1__Planctomycetes	D_2__Planctomycetacia	D_3__Planctomycetales	D_4__Planctomycetaceae	D_5__uncultured
OTU_327	0	0	0	0	0	0	0	0	0	0	0	0	0	0	0	0	0	0	D_0__Bacteria	D_1__Planctomycetes	D_2__Planctomycetacia	D_3__Planctomycetales	D_4__Planctomycetaceae	D_5__uncultured
OTU_754	0	0	0	0	0	0	0	0	0	0	0	1	0	0	0	0	0	0	D_0__Bacteria	D_1__Planctomycetes	D_2__Planctomycetacia	D_3__Planctomycetales	D_4__Planctomycetaceae	D_5__uncultured
OTU_1531	0	0	0	0	0	0	0	0	0	0	0	0	0	0	0	0	0	1	D_0__Bacteria	D_1__Planctomycetes	D_2__Planctomycetacia	D_3__Planctomycetales	D_4__Planctomycetaceae	D_5__uncultured
OTU_2287	0	0	0	0	0	0	0	0	0	0	1	0	0	0	0	0	0	0	D_0__Bacteria	D_1__Planctomycetes	D_2__Planctomycetacia	D_3__Planctomycetales	D_4__Planctomycetaceae	D_5__uncultured
OTU_2395	0	0	0	0	0	0	0	0	0	0	0	0	0	0	0	0	0	0	D_0__Bacteria	D_1__Planctomycetes	D_2__Planctomycetacia	D_3__Planctomycetales	D_4__Planctomycetaceae	D_5__uncultured
OTU_1786	0	0	0	0	0	0	0	0	0	0	0	0	0	0	0	0	0	0	D_0__Bacteria	D_1__Planctomycetes	D_2__Planctomycetacia	D_3__Planctomycetales	D_4__Planctomycetaceae	D_5__uncultured
OTU_2264	0	0	0	0	0	0	0	0	0	0	0	0	0	0	0	0	1	1	D_0__Bacteria	D_1__Planctomycetes	D_2__Planctomycetacia	D_3__Planctomycetales	D_4__Planctomycetaceae	D_5__uncultured
OTU_2233	0	0	0	0	0	0	0	0	0	0	0	0	0	0	0	0	0	0	D_0__Bacteria	D_1__Planctomycetes	D_2__Planctomycetacia	D_3__Planctomycetales	D_4__Planctomycetaceae	D_5__uncultured
OTU_1944	0	0	0	0	0	0	0	0	0	0	0	0	0	0	0	0	0	0	D_0__Bacteria	D_1__Planctomycetes	D_2__Planctomycetacia	D_3__Planctomycetales	D_4__Planctomycetaceae	D_5__uncultured
OTU_2453	0	0	0	0	0	0	0	0	0	0	0	0	0	0	0	0	0	0	D_0__Bacteria	D_1__Planctomycetes	D_2__Planctomycetacia	D_3__Planctomycetales	D_4__Planctomycetaceae	D_5__uncultured
OTU_2295	0	0	0	0	0	0	0	0	0	0	0	0	0	0	0	0	0	0	D_0__Bacteria	D_1__Planctomycetes	D_2__Planctomycetacia	D_3__Planctomycetales	D_4__Planctomycetaceae	D_5__uncultured
OTU_468	0	0	2	0	1	0	2	0	0	4	1	11	0	13	1	0	0	1	D_0__Bacteria	D_1__Planctomycetes	D_2__Planctomycetacia	D_3__Planctomycetales	D_4__Planctomycetaceae
OTU_1550	0	0	1	0	0	0	0	0	0	0	0	0	0	0	2	2	3	1	D_0__Bacteria	D_1__Planctomycetes	D_2__Planctomycetacia	D_3__Planctomycetales	D_4__Planctomycetaceae
OTU_498	0	0	0	0	0	0	0	1	0	0	0	0	1	0	0	0	0	0	D_0__Bacteria	D_1__Planctomycetes	D_2__Planctomycetacia	D_3__Planctomycetales	D_4__Planctomycetaceae
OTU_1501	0	0	0	0	0	0	0	0	0	0	0	0	0	2	0	0	0	0	D_0__Bacteria	D_1__Planctomycetes	D_2__vadinHA49	D_3__uncultured bacterium	D_4__uncultured bacterium	D_5__uncultured bacterium	D_6__uncultured bacterium
OTU_2411	0	0	0	0	0	0	0	0	0	0	0	0	0	0	0	0	1	0	D_0__Bacteria	D_1__Planctomycetes	D_2__vadinHA49	D_3__uncultured bacterium	D_4__uncultured bacterium	D_5__uncultured bacterium	D_6__uncultured bacterium
OTU_2007	0	0	0	0	0	0	0	0	0	0	0	0	0	0	0	0	0	0	D_0__Bacteria	D_1__Planctomycetes	D_2__vadinHA49	D_3__uncultured bacterium	D_4__uncultured bacterium	D_5__uncultured bacterium	D_6__uncultured bacterium
OTU_1090	0	0	0	0	0	0	0	0	0	0	0	0	0	0	0	0	0	0	D_0__Bacteria	D_1__Planctomycetes	D_2__vadinHA49	D_3__uncultured bacterium	D_4__uncultured bacterium	D_5__uncultured bacterium	D_6__uncultured bacterium
OTU_1650	1	0	0	0	0	0	0	0	0	0	0	0	0	0	0	0	0	1	D_0__Bacteria	D_1__Planctomycetes	D_2__vadinHA49	D_3__uncultured organism	D_4__uncultured organism	D_5__uncultured organism	D_6__uncultured organism
OTU_1772	0	0	0	0	1	0	0	1	0	0	0	0	0	0	0	0	0	0	D_0__Bacteria	D_1__Planctomycetes	D_2__vadinHA49
OTU_1970	0	0	0	0	0	0	0	0	1	0	1	0	0	0	1	1	1	0	D_0__Bacteria	D_1__Proteobacteria	D_2__Alphaproteobacteria	D_3__Caulobacterales	D_4__Caulobacteraceae	D_5__Brevundimonas	D_6__uncultured Caulobacteraceae bacterium
OTU_1620	1	0	1	1	0	0	0	1	1	0	1	1	0	0	0	1	0	0	D_0__Bacteria	D_1__Proteobacteria	D_2__Alphaproteobacteria	D_3__Caulobacterales	D_4__Caulobacteraceae	D_5__Brevundimonas	D_6__uncultured organism
OTU_2280	0	0	0	0	0	0	0	1	0	0	0	0	0	0	0	0	0	0	D_0__Bacteria	D_1__Proteobacteria	D_2__Alphaproteobacteria	D_3__Caulobacterales	D_4__Caulobacteraceae	D_5__Brevundimonas
OTU_2072	0	0	0	0	1	0	0	0	0	0	0	1	0	0	1	0	0	0	D_0__Bacteria	D_1__Proteobacteria	D_2__Alphaproteobacteria	D_3__Caulobacterales	D_4__Caulobacteraceae	D_5__Phenylobacterium
OTU_2263	0	0	1	0	0	0	1	0	1	0	0	0	0	0	0	0	4	0	D_0__Bacteria	D_1__Proteobacteria	D_2__Alphaproteobacteria	D_3__Caulobacterales	D_4__Caulobacteraceae
OTU_990	0	0	1	0	0	0	0	0	0	0	0	0	0	7	8	3	0	2	D_0__Bacteria	D_1__Proteobacteria	D_2__Alphaproteobacteria	D_3__Caulobacterales	D_4__Hyphomonadaceae	D_5__Hyphomonas	D_6__uncultured bacterium
OTU_1937	1	0	0	0	0	0	0	0	0	0	0	0	0	0	1	3	2	2	D_0__Bacteria	D_1__Proteobacteria	D_2__Alphaproteobacteria	D_3__DB1-14	D_4__uncultured bacterium	D_5__uncultured bacterium	D_6__uncultured bacterium
OTU_1141	0	0	0	0	0	0	0	0	0	0	0	0	0	0	0	22	22	20	D_0__Bacteria	D_1__Proteobacteria	D_2__Alphaproteobacteria	D_3__DB1-14	D_4__uncultured organism	D_5__uncultured organism	D_6__uncultured organism
OTU_2302	0	0	0	0	0	0	0	0	0	0	0	0	0	0	0	0	0	0	D_0__Bacteria	D_1__Proteobacteria	D_2__Alphaproteobacteria	D_3__DB1-14	D_4__uncultured organism	D_5__uncultured organism	D_6__uncultured organism
OTU_2241	0	0	0	0	0	0	0	0	0	0	0	0	0	0	0	0	2	2	D_0__Bacteria	D_1__Proteobacteria	D_2__Alphaproteobacteria	D_3__Rhizobiales	D_4__Beijerinckiaceae	D_5__uncultured
OTU_1690	0	2	0	0	0	0	0	0	0	0	0	0	0	2	0	1	1	2	D_0__Bacteria	D_1__Proteobacteria	D_2__Alphaproteobacteria	D_3__Rhizobiales	D_4__Bradyrhizobiaceae	D_5__Bosea	D_6__uncultured bacterium
OTU_1239	0	0	0	0	0	0	0	0	0	0	0	0	0	0	0	6	6	6	D_0__Bacteria	D_1__Proteobacteria	D_2__Alphaproteobacteria	D_3__Rhizobiales	D_4__Hyphomicrobiaceae	D_5__Filomicrobium	D_6__uncultured bacterium
OTU_2209	0	0	0	0	0	0	0	0	0	0	0	0	0	0	6	0	0	0	D_0__Bacteria	D_1__Proteobacteria	D_2__Alphaproteobacteria	D_3__Rhizobiales	D_4__Hyphomicrobiaceae	D_5__Hyphomicrobium	D_6__uncultured bacterium
OTU_1936	0	0	0	0	0	0	0	0	0	0	0	0	0	0	2	3	3	4	D_0__Bacteria	D_1__Proteobacteria	D_2__Alphaproteobacteria	D_3__Rhizobiales	D_4__Hyphomicrobiaceae	D_5__Hyphomicrobium	D_6__uncultured bacterium
OTU_1766	0	0	0	0	0	0	0	0	0	0	0	0	0	0	0	0	0	0	D_0__Bacteria	D_1__Proteobacteria	D_2__Alphaproteobacteria	D_3__Rhizobiales	D_4__Hyphomicrobiaceae	D_5__Hyphomicrobium	D_6__uncultured bacterium
OTU_951	0	0	0	0	0	0	0	0	0	0	0	0	0	0	2	5	3	3	D_0__Bacteria	D_1__Proteobacteria	D_2__Alphaproteobacteria	D_3__Rhizobiales	D_4__Hyphomicrobiaceae	D_5__Hyphomicrobium
OTU_822	0	0	0	0	0	0	0	0	0	0	0	0	0	0	4	11	12	17	D_0__Bacteria	D_1__Proteobacteria	D_2__Alphaproteobacteria	D_3__Rhizobiales	D_4__Hyphomicrobiaceae	D_5__Pedomicrobium	D_6__uncultured bacterium
OTU_331	56	26	12	122	117	19	43	500	235	62	167	75	0	169	789	22	20	28	D_0__Bacteria	D_1__Proteobacteria	D_2__Alphaproteobacteria	D_3__Rhizobiales	D_4__Hyphomicrobiaceae	D_5__Rhodomicrobium	D_6__uncultured bacterium
OTU_1210	0	0	0	0	0	0	0	0	0	0	0	0	0	0	0	0	0	0	D_0__Bacteria	D_1__Proteobacteria	D_2__Alphaproteobacteria	D_3__Rhizobiales	D_4__Hyphomicrobiaceae	D_5__uncultured	D_6__uncultured bacterium
OTU_751	2	1	1	3	1	0	0	0	0	0	1	0	0	40	13	12	24	19	D_0__Bacteria	D_1__Proteobacteria	D_2__Alphaproteobacteria	D_3__Rhizobiales	D_4__Methylobacteriaceae	D_5__Meganema
OTU_1847	1	1	0	1	1	0	0	0	1	0	1	0	1	0	0	0	0	0	D_0__Bacteria	D_1__Proteobacteria	D_2__Alphaproteobacteria	D_3__Rhizobiales	D_4__Methylobacteriaceae	D_5__Methylobacterium	D_6__Methylobacterium aquaticum
OTU_1586	0	0	0	0	0	0	0	0	0	0	0	0	23	0	0	0	0	0	D_0__Bacteria	D_1__Proteobacteria	D_2__Alphaproteobacteria	D_3__Rhizobiales	D_4__Methylobacteriaceae	D_5__Methylobacterium	D_6__uncultured bacterium
OTU_2381	0	1	0	0	0	0	0	0	0	0	0	0	0	0	0	0	0	0	D_0__Bacteria	D_1__Proteobacteria	D_2__Alphaproteobacteria	D_3__Rhizobiales	D_4__Methylobacteriaceae	D_5__Methylobacterium	D_6__uncultured bacterium
OTU_319	0	0	0	0	0	0	0	0	0	0	0	0	0	0	0	0	0	0	D_0__Bacteria	D_1__Proteobacteria	D_2__Alphaproteobacteria	D_3__Rhizobiales	D_4__Methylobacteriaceae	D_5__uncultured	D_6__uncultured alpha proteobacterium
OTU_1697	0	0	0	0	0	0	0	0	0	0	0	0	0	0	0	3	2	1	D_0__Bacteria	D_1__Proteobacteria	D_2__Alphaproteobacteria	D_3__Rhizobiales	D_4__Methylocystaceae
OTU_1013	0	1	2	0	0	0	1	1	1	0	0	0	29	1	0	5	2	5	D_0__Bacteria	D_1__Proteobacteria	D_2__Alphaproteobacteria	D_3__Rhizobiales	D_4__Phyllobacteriaceae	D_5__Phyllobacterium
OTU_1973	0	0	0	0	0	0	0	0	0	0	0	0	0	0	0	0	0	0	D_0__Bacteria	D_1__Proteobacteria	D_2__Alphaproteobacteria	D_3__Rhizobiales	D_4__Rhizobiaceae	D_5__Rhizobium
OTU_840	0	0	0	0	0	0	0	0	0	0	0	0	21	0	0	0	0	0	D_0__Bacteria	D_1__Proteobacteria	D_2__Alphaproteobacteria	D_3__Rhizobiales	D_4__Rhodobiaceae	D_5__uncultured
OTU_1576	0	0	0	0	0	0	0	0	0	0	0	0	0	0	0	0	1	0	D_0__Bacteria	D_1__Proteobacteria	D_2__Alphaproteobacteria	D_3__Rhizobiales	D_4__Rhodobiaceae
OTU_911	0	0	0	0	0	0	0	0	0	0	0	0	26	0	0	0	0	0	D_0__Bacteria	D_1__Proteobacteria	D_2__Alphaproteobacteria	D_3__Rhizobiales	D_4__Xanthobacteraceae	D_5__uncultured
OTU_1621	0	0	0	0	0	0	0	0	0	0	0	0	0	0	0	0	0	0	D_0__Bacteria	D_1__Proteobacteria	D_2__Alphaproteobacteria	D_3__Rhizobiales	D_4__Xanthobacteraceae	D_5__Variibacter	D_6__uncultured bacterium
OTU_1481	0	0	0	1	0	0	0	0	0	0	0	0	0	0	1	2	2	0	D_0__Bacteria	D_1__Proteobacteria	D_2__Alphaproteobacteria	D_3__Rhizobiales	D_4__Xanthobacteraceae	D_5__Variibacter
OTU_100	0	0	0	0	0	0	0	0	0	0	0	0	127	0	0	0	0	0	D_0__Bacteria	D_1__Proteobacteria	D_2__Alphaproteobacteria	D_3__Rhizobiales	D_4__Xanthobacteraceae	D_5__Variibacter
OTU_1737	0	0	0	0	0	0	0	1	0	2	0	0	0	0	1	1	0	0	D_0__Bacteria	D_1__Proteobacteria	D_2__Alphaproteobacteria	D_3__Rhodobacterales	D_4__Rhodobacteraceae	D_5__Paracocccus	D_6__uncultured bacterium
OTU_2024	1	1	2	0	0	0	0	1	0	1	0	2	42	0	0	0	0	2	D_0__Bacteria	D_1__Proteobacteria	D_2__Alphaproteobacteria	D_3__Rhodobacterales	D_4__Rhodobacteraceae	D_5__Paracocccus
OTU_1617	0	0	0	0	0	0	0	0	0	0	0	0	0	0	1	2	1	0	D_0__Bacteria	D_1__Proteobacteria	D_2__Alphaproteobacteria	D_3__Rhodobacterales	D_4__Rhodobacteraceae	D_5__Paracocccus
OTU_1398	2	0	3	0	1	0	1	0	4	3	1	1	3	2	2	2	3	1	D_0__Bacteria	D_1__Proteobacteria	D_2__Alphaproteobacteria	D_3__Rhodobacterales	D_4__Rhodobacteraceae	D_5__Rhodobaca
OTU_1065	1	0	0	0	0	0	1	0	0	0	0	2	0	1	1	0	1	2	D_0__Bacteria	D_1__Proteobacteria	D_2__Alphaproteobacteria	D_3__Rhodobacterales	D_4__Rhodobacteraceae	D_5__Rhodobacter
OTU_2299	0	0	0	0	1	0	0	0	0	0	0	0	0	0	0	0	0	0	D_0__Bacteria	D_1__Proteobacteria	D_2__Alphaproteobacteria	D_3__Rhodobacterales	D_4__Rhodobacteraceae	D_5__Rhodovulum
OTU_2078	1	0	0	0	1	0	0	0	0	0	0	1	0	0	0	0	0	0	D_0__Bacteria	D_1__Proteobacteria	D_2__Alphaproteobacteria	D_3__Rhodobacterales	D_4__Rhodobacteraceae	D_5__Roseovarius	D_6__uncultured bacterium
OTU_1823	0	0	2	0	0	0	0	0	0	0	0	0	0	0	0	0	0	0	D_0__Bacteria	D_1__Proteobacteria	D_2__Alphaproteobacteria	D_3__Rhodobacterales	D_4__Rhodobacteraceae	D_5__Rubellimicrobium	D_6__uncultured bacterium
OTU_581	1	0	0	1	1	0	0	0	1	0	0	0	1	44	28	48	44	41	D_0__Bacteria	D_1__Proteobacteria	D_2__Alphaproteobacteria	D_3__Rhodobacterales	D_4__Rhodobacteraceae	D_5__uncultured	D_6__uncultured organism
OTU_1444	0	0	0	0	0	0	0	0	0	0	0	0	0	0	0	1	1	1	D_0__Bacteria	D_1__Proteobacteria	D_2__Alphaproteobacteria	D_3__Rhodobacterales	D_4__Rhodobacteraceae	D_5__uncultured
OTU_1761	0	0	0	0	0	0	0	0	0	0	0	0	0	0	0	1	2	2	D_0__Bacteria	D_1__Proteobacteria	D_2__Alphaproteobacteria	D_3__Rhodobacterales	D_4__Rhodobacteraceae	D_5__uncultured
OTU_2249	0	0	0	0	0	0	0	0	0	0	0	0	0	0	0	5	10	3	D_0__Bacteria	D_1__Proteobacteria	D_2__Alphaproteobacteria	D_3__Rhodobacterales	D_4__Rhodobacteraceae	D_5__uncultured
OTU_733	1	0	0	2	1	0	0	0	0	1	0	0	0	58	33	18	4	20	D_0__Bacteria	D_1__Proteobacteria	D_2__Alphaproteobacteria	D_3__Rhodobacterales	D_4__Rhodobacteraceae
OTU_1680	0	1	0	0	0	0	0	0	2	0	0	0	0	0	1	3	0	0	D_0__Bacteria	D_1__Proteobacteria	D_2__Alphaproteobacteria	D_3__Rhodobacterales	D_4__Rhodobacteraceae
OTU_1472	0	0	0	0	0	0	0	0	0	0	0	0	0	0	0	0	0	0	D_0__Bacteria	D_1__Proteobacteria	D_2__Alphaproteobacteria	D_3__Rhodospirillales	D_4__Acetobacteraceae	D_5__Craurococcus
OTU_1857	0	0	0	0	0	0	0	0	0	1	0	0	0	0	0	0	1	0	D_0__Bacteria	D_1__Proteobacteria	D_2__Alphaproteobacteria	D_3__Rhodospirillales	D_4__Acetobacteraceae	D_5__Roseomonas
OTU_1278	0	2	0	2	2	0	0	1	3	0	0	0	0	2	2	8	11	9	D_0__Bacteria	D_1__Proteobacteria	D_2__Alphaproteobacteria	D_3__Rhodospirillales	D_4__Acetobacteraceae	D_5__Roseomonas
OTU_2242	0	0	0	0	1	0	0	0	0	0	0	0	0	0	0	6	4	6	D_0__Bacteria	D_1__Proteobacteria	D_2__Alphaproteobacteria	D_3__Rhodospirillales	D_4__Acetobacteraceae	D_5__Roseomonas
OTU_1170	0	0	0	0	0	0	0	0	0	0	0	0	0	0	0	0	0	0	D_0__Bacteria	D_1__Proteobacteria	D_2__Alphaproteobacteria	D_3__Rhodospirillales	D_4__Acetobacteraceae	D_5__Roseomonas
OTU_2371	0	0	0	0	0	0	0	0	0	0	0	0	0	0	0	0	0	0	D_0__Bacteria	D_1__Proteobacteria	D_2__Alphaproteobacteria	D_3__Rhodospirillales	D_4__Acetobacteraceae	D_5__Roseomonas
OTU_1903	0	2	0	1	0	0	0	1	1	1	0	0	0	1	4	4	0	2	D_0__Bacteria	D_1__Proteobacteria	D_2__Alphaproteobacteria	D_3__Rhodospirillales	D_4__Acetobacteraceae	D_5__Rubritepida
OTU_1841	1	0	0	1	0	0	0	0	0	0	0	0	0	0	0	0	0	0	D_0__Bacteria	D_1__Proteobacteria	D_2__Alphaproteobacteria	D_3__Rhodospirillales	D_4__Acetobacteraceae	D_5__Saccharibacter
OTU_720	0	0	0	0	0	0	0	1	0	0	0	0	0	2	0	8	9	16	D_0__Bacteria	D_1__Proteobacteria	D_2__Alphaproteobacteria	D_3__Rhodospirillales	D_4__Acetobacteraceae	D_5__uncultured	D_6__uncultured alpha proteobacterium
OTU_1895	0	0	1	0	0	0	0	0	0	0	0	0	0	0	0	0	0	0	D_0__Bacteria	D_1__Proteobacteria	D_2__Alphaproteobacteria	D_3__Rhodospirillales	D_4__B79	D_5__uncultured bacterium	D_6__uncultured bacterium
OTU_2307	0	0	0	0	0	0	0	0	0	0	0	0	0	0	0	0	0	0	D_0__Bacteria	D_1__Proteobacteria	D_2__Alphaproteobacteria	D_3__Rhodospirillales	D_4__DA111	D_5__uncultured bacterium	D_6__uncultured bacterium
OTU_1686	0	0	0	0	0	0	0	0	0	0	0	0	13	0	0	0	0	0	D_0__Bacteria	D_1__Proteobacteria	D_2__Alphaproteobacteria	D_3__Rhodospirillales	D_4__I-10	D_5__uncultured bacterium	D_6__uncultured bacterium
OTU_2103	0	0	0	0	0	0	1	0	0	0	0	1	0	0	0	0	0	0	D_0__Bacteria	D_1__Proteobacteria	D_2__Alphaproteobacteria	D_3__Rhodospirillales	D_4__MNC12	D_5__uncultured bacterium	D_6__uncultured bacterium
OTU_2164	1	0	0	0	0	0	0	0	0	0	0	0	0	0	0	0	0	0	D_0__Bacteria	D_1__Proteobacteria	D_2__Alphaproteobacteria	D_3__Rhodospirillales	D_4__Rhodospirillaceae	D_5__Azospirillum
OTU_1657	0	0	0	0	0	0	2	0	0	1	1	0	0	0	1	1	0	0	D_0__Bacteria	D_1__Proteobacteria	D_2__Alphaproteobacteria	D_3__Rhodospirillales	D_4__Rhodospirillaceae	D_5__Defluviicoccus	D_6__uncultured alpha proteobacterium
OTU_1709	0	0	0	0	0	0	0	0	0	0	0	0	0	0	0	0	0	0	D_0__Bacteria	D_1__Proteobacteria	D_2__Alphaproteobacteria	D_3__Rhodospirillales	D_4__Rhodospirillaceae	D_5__Defluviicoccus	D_6__uncultured alpha proteobacterium
OTU_615	0	0	0	1	1	0	5	10	25	1	10	2	0	27	38	9	6	10	D_0__Bacteria	D_1__Proteobacteria	D_2__Alphaproteobacteria	D_3__Rhodospirillales	D_4__Rhodospirillaceae	D_5__Defluviicoccus	D_6__uncultured bacterium
OTU_744	0	0	0	1	0	0	2	1	1	0	0	0	0	5	39	2	0	2	D_0__Bacteria	D_1__Proteobacteria	D_2__Alphaproteobacteria	D_3__Rhodospirillales	D_4__Rhodospirillaceae	D_5__Defluviicoccus	D_6__uncultured bacterium
OTU_1733	0	0	0	0	0	0	0	0	0	0	0	0	0	1	2	1	0	0	D_0__Bacteria	D_1__Proteobacteria	D_2__Alphaproteobacteria	D_3__Rhodospirillales	D_4__Rhodospirillaceae	D_5__Defluviicoccus	D_6__uncultured bacterium
OTU_928	0	0	0	0	0	2	0	0	0	1	0	0	0	8	10	15	16	11	D_0__Bacteria	D_1__Proteobacteria	D_2__Alphaproteobacteria	D_3__Rhodospirillales	D_4__Rhodospirillaceae	D_5__uncultured	D_6__uncultured organism
OTU_1487	0	0	0	0	0	0	0	0	1	0	0	0	0	0	0	2	2	0	D_0__Bacteria	D_1__Proteobacteria	D_2__Alphaproteobacteria	D_3__Rhodospirillales	D_4__Rhodospirillales Incertae Sedis	D_5__Candidatus Alysiosphaera	D_6__uncultured alpha proteobacterium
OTU_773	2	3	4	1	0	1	0	0	0	0	0	3	34	0	0	10	4	6	D_0__Bacteria	D_1__Proteobacteria	D_2__Alphaproteobacteria	D_3__Rhodospirillales	D_4__Rhodospirillales Incertae Sedis	D_5__Candidatus Alysiosphaera	D_6__uncultured bacterium
OTU_1167	1	4	1	2	3	0	1	7	2	3	0	2	0	1	2	4	3	4	D_0__Bacteria	D_1__Proteobacteria	D_2__Alphaproteobacteria	D_3__Rhodospirillales	D_4__Rhodospirillales Incertae Sedis	D_5__Elioraea	D_6__Elioraea tepidiphila
OTU_750	0	0	0	0	0	0	0	0	0	0	0	0	0	0	1	6	1	4	D_0__Bacteria	D_1__Proteobacteria	D_2__Alphaproteobacteria	D_3__Rhodospirillales	D_4__Rhodospirillales Incertae Sedis	D_5__Elioraea
OTU_1082	0	0	0	0	0	0	0	0	0	0	0	0	0	0	1	6	4	2	D_0__Bacteria	D_1__Proteobacteria	D_2__Alphaproteobacteria	D_3__Rhodospirillales
OTU_1052	0	0	0	0	0	0	0	0	0	0	0	0	0	0	0	0	0	0	D_0__Bacteria	D_1__Proteobacteria	D_2__Alphaproteobacteria	D_3__Rickettsiales	D_4__Anaplasmataceae	D_5__Wolbachia
OTU_2121	0	0	0	0	0	0	0	0	0	0	0	0	0	0	0	0	0	0	D_0__Bacteria	D_1__Proteobacteria	D_2__Alphaproteobacteria	D_3__Rickettsiales	D_4__Holosporaceae	D_5__uncultured	D_6__uncultured bacterium
OTU_429	0	0	0	0	0	0	0	1	0	1	0	0	0	0	0	1	0	0	D_0__Bacteria	D_1__Proteobacteria	D_2__Alphaproteobacteria	D_3__Rickettsiales	D_4__LR A2-29	D_5__uncultured bacterium	D_6__uncultured bacterium
OTU_931	0	1	0	0	0	0	0	0	0	0	0	0	0	68	43	5	7	2	D_0__Bacteria	D_1__Proteobacteria	D_2__Alphaproteobacteria	D_3__Rickettsiales	D_4__LWSR-14	D_5__uncultured bacterium	D_6__uncultured bacterium
OTU_2529	2	3	2	3	3	0	2	3	3	2	2	2	1	0	2	4	1	0	D_0__Bacteria	D_1__Proteobacteria	D_2__Alphaproteobacteria	D_3__Rickettsiales	D_4__Mitochondria	D_5__Aspergillus nidulans	D_6__Aspergillus nidulans
OTU_2516	0	0	0	0	0	0	0	0	0	0	0	0	56	0	0	0	0	0	D_0__Bacteria	D_1__Proteobacteria	D_2__Alphaproteobacteria	D_3__Rickettsiales	D_4__Mitochondria	D_5__Oryza meyeriana	D_6__Oryza meyeriana
OTU_137	7	5	0	0	0	0	0	1	0	0	0	0	0	0	0	14	29	14	D_0__Bacteria	D_1__Proteobacteria	D_2__Alphaproteobacteria	D_3__Rickettsiales	D_4__Mitochondria
OTU_2528	0	0	1	0	1	0	0	0	0	0	0	1	0	0	0	0	0	0	D_0__Bacteria	D_1__Proteobacteria	D_2__Alphaproteobacteria	D_3__Rickettsiales	D_4__Mitochondria
OTU_2255	0	0	0	0	0	0	0	0	0	0	0	0	0	0	0	5	2	0	D_0__Bacteria	D_1__Proteobacteria	D_2__Alphaproteobacteria	D_3__Rickettsiales	D_4__Rickettsiales Incertae Sedis	D_5__Candidatus Hepatincola	D_6__uncultured alpha proteobacterium
OTU_2332	0	0	0	0	0	0	0	0	0	0	0	0	0	0	0	1	0	0	D_0__Bacteria	D_1__Proteobacteria	D_2__Alphaproteobacteria	D_3__Rickettsiales	D_4__Rickettsiales Incertae Sedis	D_5__Candidatus Hepatincola
OTU_57	0	0	0	0	1	0	0	0	0	0	0	2	42	0	0	0	0	0	D_0__Bacteria	D_1__Proteobacteria	D_2__Alphaproteobacteria	D_3__Rickettsiales	D_4__Rickettsiales Incertae Sedis	D_5__Candidatus Odyssella	D_6__uncultured bacterium
OTU_1078	0	0	0	0	0	0	0	0	0	0	0	0	6	0	0	0	0	0	D_0__Bacteria	D_1__Proteobacteria	D_2__Alphaproteobacteria	D_3__Rickettsiales	D_4__Rickettsiales Incertae Sedis	D_5__Candidatus Odyssella	D_6__uncultured bacterium
OTU_1295	0	0	0	0	0	0	0	0	0	0	0	0	0	0	0	2	0	0	D_0__Bacteria	D_1__Proteobacteria	D_2__Alphaproteobacteria	D_3__Rickettsiales	D_4__SM2D12	D_5__uncultured bacterium	D_6__uncultured bacterium
OTU_1899	0	0	0	0	0	0	0	0	0	0	0	0	0	3	2	1	0	2	D_0__Bacteria	D_1__Proteobacteria	D_2__Alphaproteobacteria	D_3__Rickettsiales	D_4__SM2D12	D_5__uncultured bacterium	D_6__uncultured bacterium
OTU_2388	0	1	0	0	0	0	0	0	0	0	0	0	0	0	0	0	0	0	D_0__Bacteria	D_1__Proteobacteria	D_2__Alphaproteobacteria	D_3__Rickettsiales	D_4__SM2D12	D_5__uncultured bacterium	D_6__uncultured bacterium
OTU_2279	0	1	0	0	0	0	0	0	0	0	0	0	0	0	0	5	2	1	D_0__Bacteria	D_1__Proteobacteria	D_2__Alphaproteobacteria	D_3__Rickettsiales	D_4__SM2D12	D_5__uncultured bacterium	D_6__uncultured bacterium
OTU_1781	0	0	0	0	0	0	0	0	0	0	0	0	0	6	1	4	3	4	D_0__Bacteria	D_1__Proteobacteria	D_2__Alphaproteobacteria	D_3__Rickettsiales	D_4__SM2D12
OTU_2044	0	0	0	1	0	0	0	0	0	0	0	0	0	0	0	0	0	0	D_0__Bacteria	D_1__Proteobacteria	D_2__Alphaproteobacteria	D_3__Rickettsiales	D_4__SM2D12
OTU_1754	0	0	0	0	0	0	0	0	0	0	0	0	0	0	2	4	7	4	D_0__Bacteria	D_1__Proteobacteria	D_2__Alphaproteobacteria	D_3__Rickettsiales	D_4__SM2D12
OTU_1779	0	0	0	0	0	0	0	0	0	0	0	0	0	0	0	4	1	0	D_0__Bacteria	D_1__Proteobacteria	D_2__Alphaproteobacteria	D_3__Rickettsiales	D_4__SM2D12
OTU_1927	0	0	0	0	0	0	0	0	0	0	0	0	0	0	0	2	2	3	D_0__Bacteria	D_1__Proteobacteria	D_2__Alphaproteobacteria	D_3__Rickettsiales	D_4__TK34
OTU_1563	0	0	0	0	0	0	0	0	0	0	0	0	0	0	0	0	0	0	D_0__Bacteria	D_1__Proteobacteria	D_2__Alphaproteobacteria	D_3__Rickettsiales
OTU_1615	1	0	0	0	0	0	0	0	0	0	0	1	0	0	1	2	0	0	D_0__Bacteria	D_1__Proteobacteria	D_2__Alphaproteobacteria	D_3__SAR11 clade	D_4__Chesapeake-Delaware Bay	D_5__uncultured bacterium	D_6__uncultured bacterium
OTU_1100	1	0	0	0	0	0	1	2	0	1	0	0	3	0	1	0	0	1	D_0__Bacteria	D_1__Proteobacteria	D_2__Alphaproteobacteria	D_3__Sphingomonadales	D_4__Erythrobacteraceae	D_5__Altererythrobacter	D_6__uncultured bacterium
OTU_1521	1	0	2	0	0	0	0	0	0	0	0	0	0	2	2	9	4	7	D_0__Bacteria	D_1__Proteobacteria	D_2__Alphaproteobacteria	D_3__Sphingomonadales	D_4__Erythrobacteraceae	D_5__Porphyrobacter
OTU_1584	0	1	0	1	0	0	0	0	0	1	0	0	16	1	1	0	0	0	D_0__Bacteria	D_1__Proteobacteria	D_2__Alphaproteobacteria	D_3__Sphingomonadales	D_4__Erythrobacteraceae
OTU_738	2	1	1	3	0	0	0	1	0	1	0	0	0	6	14	4	10	7	D_0__Bacteria	D_1__Proteobacteria	D_2__Alphaproteobacteria	D_3__Sphingomonadales	D_4__Sphingomonadaceae	D_5__Novosphingobium
OTU_1934	1	0	0	0	0	0	0	0	0	0	0	0	0	0	0	5	3	2	D_0__Bacteria	D_1__Proteobacteria	D_2__Alphaproteobacteria	D_3__Sphingomonadales	D_4__Sphingomonadaceae	D_5__Polymorphobacter
OTU_399	3	1	0	0	0	0	0	0	0	0	3	2	0	6	8	73	69	83	D_0__Bacteria	D_1__Proteobacteria	D_2__Alphaproteobacteria	D_3__Sphingomonadales	D_4__Sphingomonadaceae	D_5__Sandaracinobacter	D_6__uncultured bacterium
OTU_573	0	0	0	0	0	0	0	0	0	0	0	0	0	0	0	10	13	9	D_0__Bacteria	D_1__Proteobacteria	D_2__Alphaproteobacteria	D_3__Sphingomonadales	D_4__Sphingomonadaceae	D_5__Sandaracinobacter
OTU_1722	0	0	0	0	0	0	0	0	0	0	0	0	22	0	0	0	0	0	D_0__Bacteria	D_1__Proteobacteria	D_2__Alphaproteobacteria	D_3__Sphingomonadales	D_4__Sphingomonadaceae	D_5__Sphingomonas	D_6__uncultured bacterium
OTU_1126	0	0	0	0	1	0	0	1	0	0	0	0	11	1	0	0	1	0	D_0__Bacteria	D_1__Proteobacteria	D_2__Alphaproteobacteria	D_3__Sphingomonadales	D_4__Sphingomonadaceae	D_5__Sphingomonas	D_6__uncultured bacterium
OTU_1623	1	3	1	0	0	0	0	0	0	0	1	1	1	0	0	0	0	1	D_0__Bacteria	D_1__Proteobacteria	D_2__Alphaproteobacteria	D_3__Sphingomonadales	D_4__Sphingomonadaceae	D_5__Sphingomonas
OTU_2127	0	0	0	0	0	0	0	0	0	0	0	0	4	0	0	0	0	0	D_0__Bacteria	D_1__Proteobacteria	D_2__Alphaproteobacteria	D_3__Sphingomonadales	D_4__Sphingomonadaceae	D_5__Sphingomonas
OTU_2379	0	0	0	0	0	0	0	0	0	0	0	0	0	0	0	0	0	0	D_0__Bacteria	D_1__Proteobacteria	D_2__Alphaproteobacteria	D_3__Sphingomonadales	D_4__Sphingomonadaceae	D_5__Zymomonas	D_6__uncultured bacterium
OTU_460	0	1	0	0	0	0	0	0	0	0	0	1	23	2	4	12	9	6	D_0__Bacteria	D_1__Proteobacteria	D_2__Betaproteobacteria	D_3__B1-7BS	D_4__uncultured bacterium	D_5__uncultured bacterium	D_6__uncultured bacterium
OTU_865	0	0	0	0	0	0	0	0	0	0	0	0	0	0	0	2	2	2	D_0__Bacteria	D_1__Proteobacteria	D_2__Betaproteobacteria	D_3__B1-7BS
OTU_2222	0	1	1	0	0	0	0	0	0	1	0	1	0	0	0	0	0	0	D_0__Bacteria	D_1__Proteobacteria	D_2__Betaproteobacteria	D_3__Burkholderiales	D_4__Alcaligenaceae	D_5__GKS98 freshwater group
OTU_456	1	2	1	0	0	0	4	0	0	1	2	1	0	10	3	30	28	26	D_0__Bacteria	D_1__Proteobacteria	D_2__Betaproteobacteria	D_3__Burkholderiales	D_4__Alcaligenaceae	D_5__uncultured	D_6__uncultured bacterium
OTU_1296	0	0	0	0	0	0	0	0	0	0	0	0	0	2	0	0	0	0	D_0__Bacteria	D_1__Proteobacteria	D_2__Betaproteobacteria	D_3__Burkholderiales	D_4__Alcaligenaceae	D_5__uncultured	D_6__uncultured bacterium
OTU_521	0	1	1	0	0	0	0	0	0	0	0	3	0	27	55	2	3	3	D_0__Bacteria	D_1__Proteobacteria	D_2__Betaproteobacteria	D_3__Burkholderiales	D_4__Alcaligenaceae	D_5__uncultured	D_6__uncultured beta proteobacterium
OTU_2035	0	1	0	0	0	0	0	0	0	0	0	0	0	0	0	0	0	0	D_0__Bacteria	D_1__Proteobacteria	D_2__Betaproteobacteria	D_3__Burkholderiales	D_4__Burkholderiaceae	D_5__Burkholderia
OTU_1283	3	0	4	2	1	0	0	0	3	0	1	0	3	4	1	1	0	0	D_0__Bacteria	D_1__Proteobacteria	D_2__Betaproteobacteria	D_3__Burkholderiales	D_4__Comamonadaceae	D_5__Acidovorax	D_6__uncultured bacterium
OTU_1982	0	1	0	0	0	0	0	0	0	0	0	0	0	0	0	2	0	3	D_0__Bacteria	D_1__Proteobacteria	D_2__Betaproteobacteria	D_3__Burkholderiales	D_4__Comamonadaceae	D_5__Aquabacterium
OTU_2359	0	1	0	0	0	0	0	0	0	0	0	0	0	0	0	0	0	0	D_0__Bacteria	D_1__Proteobacteria	D_2__Betaproteobacteria	D_3__Burkholderiales	D_4__Comamonadaceae	D_5__Chlorochromatium
OTU_667	1	1	0	0	0	0	0	0	0	0	0	0	40	1	0	0	1	0	D_0__Bacteria	D_1__Proteobacteria	D_2__Betaproteobacteria	D_3__Burkholderiales	D_4__Comamonadaceae	D_5__Pseudorhodoferax
OTU_260	9374	12581	13800	35	43	6	9	37	34	12	5	16	4	16	65	8	4	8	D_0__Bacteria	D_1__Proteobacteria	D_2__Betaproteobacteria	D_3__Burkholderiales	D_4__Comamonadaceae	D_5__Tepidimonas
OTU_960	0	0	4	2	3	0	1	2	2	2	1	1	1	3	4	1	3	1	D_0__Bacteria	D_1__Proteobacteria	D_2__Betaproteobacteria	D_3__Burkholderiales	D_4__Comamonadaceae	D_5__uncultured	D_6__uncultured bacterium
OTU_920	0	0	1	0	0	0	1	0	0	0	0	0	46	1	1	5	3	1	D_0__Bacteria	D_1__Proteobacteria	D_2__Betaproteobacteria	D_3__Burkholderiales	D_4__Comamonadaceae	D_5__uncultured	D_6__uncultured bacterium
OTU_1260	1	0	2	0	0	0	0	0	0	0	0	0	0	1	0	0	0	0	D_0__Bacteria	D_1__Proteobacteria	D_2__Betaproteobacteria	D_3__Burkholderiales	D_4__Comamonadaceae
OTU_2112	1	2	0	0	1	0	0	0	2	1	0	1	1	1	0	1	0	1	D_0__Bacteria	D_1__Proteobacteria	D_2__Betaproteobacteria	D_3__Burkholderiales	D_4__Oxalobacteraceae	D_5__Massilia
OTU_1667	0	0	0	0	2	0	0	0	0	0	0	0	0	0	0	0	0	1	D_0__Bacteria	D_1__Proteobacteria	D_2__Betaproteobacteria	D_3__Burkholderiales	D_4__Oxalobacteraceae	D_5__Noviherbaspirillum	D_6__uncultured bacterium
OTU_923	51	41	38	0	0	0	0	0	0	0	1	0	0	0	0	0	0	0	D_0__Bacteria	D_1__Proteobacteria	D_2__Betaproteobacteria	D_3__Hydrogenophilales	D_4__Hydrogenophilaceae	D_5__Hydrogenophilus	D_6__uncultured bacterium
OTU_2309	0	0	0	0	0	0	0	0	0	0	0	0	0	0	0	0	0	0	D_0__Bacteria	D_1__Proteobacteria	D_2__Betaproteobacteria	D_3__Hydrogenophilales	D_4__Hydrogenophilaceae	D_5__Thiobacillus
OTU_921	0	0	0	0	0	0	0	0	0	0	0	0	0	0	0	0	0	0	D_0__Bacteria	D_1__Proteobacteria	D_2__Betaproteobacteria	D_3__Hydrogenophilales	D_4__Hydrogenophilaceae	D_5__Thiobacter
OTU_714	1	6	7	1	0	0	2	0	0	2	0	0	0	0	0	0	0	0	D_0__Bacteria	D_1__Proteobacteria	D_2__Betaproteobacteria	D_3__Hydrogenophilales	D_4__Hydrogenophilaceae	D_5__uncultured	D_6__uncultured bacterium
OTU_2173	0	0	0	0	0	0	0	0	0	0	0	0	0	0	0	0	0	0	D_0__Bacteria	D_1__Proteobacteria	D_2__Betaproteobacteria	D_3__Hydrogenophilales	D_4__Hydrogenophilaceae	D_5__uncultured	D_6__uncultured bacterium
OTU_712	0	0	0	0	0	0	0	0	0	0	0	0	0	0	0	13	1	6	D_0__Bacteria	D_1__Proteobacteria	D_2__Betaproteobacteria	D_3__Hydrogenophilales	D_4__Hydrogenophilaceae	D_5__uncultured	D_6__uncultured bacterium
OTU_178	0	0	0	0	0	0	0	0	0	0	0	0	0	0	0	0	0	0	D_0__Bacteria	D_1__Proteobacteria	D_2__Betaproteobacteria	D_3__Hydrogenophilales	D_4__Hydrogenophilaceae	D_5__uncultured	D_6__uncultured bacterium
OTU_1524	0	0	0	0	0	0	0	0	0	0	0	0	0	0	0	0	0	0	D_0__Bacteria	D_1__Proteobacteria	D_2__Betaproteobacteria	D_3__Hydrogenophilales	D_4__Hydrogenophilaceae	D_5__uncultured	D_6__uncultured bacterium
OTU_410	7	16	15	0	1	0	13	0	0	7	20	8	1	4	4	2	1	2	D_0__Bacteria	D_1__Proteobacteria	D_2__Betaproteobacteria	D_3__Hydrogenophilales	D_4__Hydrogenophilaceae	D_5__uncultured
OTU_1517	0	0	0	0	0	0	0	0	0	0	0	0	0	1	0	0	0	0	D_0__Bacteria	D_1__Proteobacteria	D_2__Betaproteobacteria	D_3__Hydrogenophilales	D_4__Hydrogenophilaceae	D_5__uncultured
OTU_2198	0	1	0	0	0	0	0	0	0	0	0	0	0	1	0	0	0	0	D_0__Bacteria	D_1__Proteobacteria	D_2__Betaproteobacteria	D_3__Methylophilales	D_4__Methylophilaceae	D_5__Methylotenera	D_6__uncultured bacterium
OTU_2122	1	0	1	0	0	0	0	0	0	0	0	0	0	0	0	1	0	0	D_0__Bacteria	D_1__Proteobacteria	D_2__Betaproteobacteria	D_3__Methylophilales	D_4__Methylophilaceae	D_5__OM43 clade	D_6__uncultured bacterium
OTU_1393	0	0	0	0	0	0	0	0	1	0	0	0	4	0	0	0	0	0	D_0__Bacteria	D_1__Proteobacteria	D_2__Betaproteobacteria	D_3__Neisseriales	D_4__Neisseriaceae	D_5__uncultured	D_6__uncultured bacterium
OTU_2042	0	0	2	0	0	0	0	0	0	0	0	0	0	0	0	0	0	0	D_0__Bacteria	D_1__Proteobacteria	D_2__Betaproteobacteria	D_3__Neisseriales	D_4__Neisseriaceae	D_5__Vogesella
OTU_109	0	0	0	0	0	0	0	0	0	0	0	0	100	2	0	0	0	0	D_0__Bacteria	D_1__Proteobacteria	D_2__Betaproteobacteria	D_3__Nitrosomonadales	D_4__Nitrosomonadaceae	D_5__uncultured	D_6__uncultured bacterium
OTU_413	0	0	0	1	0	0	0	0	0	0	0	0	19	1	1	0	1	0	D_0__Bacteria	D_1__Proteobacteria	D_2__Betaproteobacteria	D_3__Nitrosomonadales	D_4__Nitrosomonadaceae	D_5__uncultured	D_6__uncultured bacterium
OTU_14	0	0	0	0	0	0	0	0	0	0	0	0	15	2	0	0	0	0	D_0__Bacteria	D_1__Proteobacteria	D_2__Betaproteobacteria	D_3__Nitrosomonadales	D_4__Nitrosomonadaceae	D_5__uncultured	D_6__uncultured bacterium
OTU_455	0	0	0	0	0	0	0	0	0	0	0	0	0	0	0	3	7	6	D_0__Bacteria	D_1__Proteobacteria	D_2__Betaproteobacteria	D_3__Nitrosomonadales	D_4__Nitrosomonadaceae	D_5__uncultured	D_6__uncultured beta proteobacterium
OTU_652	0	0	0	0	0	0	0	0	0	0	0	0	85	0	1	0	0	0	D_0__Bacteria	D_1__Proteobacteria	D_2__Betaproteobacteria	D_3__Nitrosomonadales	D_4__Nitrosomonadaceae	D_5__uncultured
OTU_365	1	1	2	0	0	0	0	2	0	1	0	1	10	1	0	0	0	0	D_0__Bacteria	D_1__Proteobacteria	D_2__Betaproteobacteria	D_3__Rhodocyclales	D_4__Rhodocyclaceae	D_5__Thauera
OTU_2065	0	0	0	0	0	0	0	0	0	0	0	0	0	0	0	0	0	0	D_0__Bacteria	D_1__Proteobacteria	D_2__Betaproteobacteria	D_3__Rhodocyclales	D_4__Rhodocyclaceae	D_5__Thauera
OTU_2319	0	3	0	0	0	0	0	0	0	0	0	0	0	0	0	0	0	0	D_0__Bacteria	D_1__Proteobacteria	D_2__Betaproteobacteria	D_3__Rhodocyclales	D_4__Rhodocyclaceae	D_5__uncultured
OTU_457	0	1	1	0	0	0	0	0	0	0	0	0	2	2	1	1	0	0	D_0__Bacteria	D_1__Proteobacteria	D_2__Betaproteobacteria	D_3__Rhodocyclales	D_4__Rhodocyclaceae
OTU_938	0	1	1	0	0	0	0	0	0	0	0	0	3	0	1	5	3	1	D_0__Bacteria	D_1__Proteobacteria	D_2__Betaproteobacteria	D_3__Rhodocyclales	D_4__Rhodocyclaceae
OTU_1371	0	0	0	0	0	0	0	0	0	0	0	0	0	0	0	0	0	0	D_0__Bacteria	D_1__Proteobacteria	D_2__Betaproteobacteria	D_3__Rhodocyclales	D_4__Rhodocyclaceae
OTU_276	0	1	1	0	0	0	1	0	0	0	0	0	1851	0	1	0	0	0	D_0__Bacteria	D_1__Proteobacteria	D_2__Betaproteobacteria	D_3__TRA3-20	D_4__uncultured bacterium	D_5__uncultured bacterium	D_6__uncultured bacterium
OTU_1206	0	0	0	0	0	0	0	0	0	1	0	0	0	0	0	0	0	0	D_0__Bacteria	D_1__Proteobacteria	D_2__Betaproteobacteria	D_3__TRA3-20	D_4__uncultured bacterium	D_5__uncultured bacterium	D_6__uncultured bacterium
OTU_628	1	1	0	0	0	0	0	0	0	0	0	0	0	0	0	2	1	1	D_0__Bacteria	D_1__Proteobacteria	D_2__Betaproteobacteria	D_3__TRA3-20
OTU_1807	0	0	0	0	0	0	0	0	0	0	0	0	0	0	0	0	0	0	D_0__Bacteria	D_1__Proteobacteria	D_2__Betaproteobacteria	D_3__Z-21	D_4__uncultured bacterium	D_5__uncultured bacterium	D_6__uncultured bacterium
OTU_2003	0	0	0	0	0	0	0	0	0	0	0	0	0	1	0	0	0	0	D_0__Bacteria	D_1__Proteobacteria	D_2__Deltaproteobacteria	D_3__43F-1404R	D_4__uncultured bacterium	D_5__uncultured bacterium	D_6__uncultured bacterium
OTU_1627	0	0	0	0	0	0	0	0	0	0	0	0	0	1	0	0	0	0	D_0__Bacteria	D_1__Proteobacteria	D_2__Deltaproteobacteria	D_3__43F-1404R	D_4__uncultured organism	D_5__uncultured organism	D_6__uncultured organism
OTU_1489	0	0	0	0	0	0	0	0	0	0	0	0	0	0	0	0	0	0	D_0__Bacteria	D_1__Proteobacteria	D_2__Deltaproteobacteria	D_3__43F-1404R
OTU_591	0	2	0	0	0	0	0	0	0	0	0	0	0	0	0	1	0	1	D_0__Bacteria	D_1__Proteobacteria	D_2__Deltaproteobacteria	D_3__Bdellovibrionales	D_4__Bacteriovoracaceae	D_5__HotSeep-1	D_6__uncultured bacterium
OTU_1181	20	16	6	1	2	0	0	0	0	1	0	1	0	2	1	1	4	1	D_0__Bacteria	D_1__Proteobacteria	D_2__Deltaproteobacteria	D_3__Bdellovibrionales	D_4__Bacteriovoracaceae	D_5__Peredibacter	D_6__uncultured bacterium
OTU_1724	2	0	1	1	0	0	0	0	0	0	0	0	0	15	1	2	2	1	D_0__Bacteria	D_1__Proteobacteria	D_2__Deltaproteobacteria	D_3__Bdellovibrionales	D_4__Bacteriovoracaceae	D_5__Peredibacter	D_6__uncultured bacterium
OTU_668	0	0	1	0	0	0	0	0	0	0	0	0	0	0	0	0	0	0	D_0__Bacteria	D_1__Proteobacteria	D_2__Deltaproteobacteria	D_3__Bdellovibrionales	D_4__Bacteriovoracaceae	D_5__uncultured	D_6__uncultured bacterium
OTU_761	0	0	0	0	0	0	0	0	0	0	0	0	0	0	0	0	0	0	D_0__Bacteria	D_1__Proteobacteria	D_2__Deltaproteobacteria	D_3__Bdellovibrionales	D_4__Bacteriovoracaceae	D_5__uncultured	D_6__uncultured bacterium
OTU_1332	0	0	0	0	0	0	0	0	0	0	0	0	0	0	0	0	0	0	D_0__Bacteria	D_1__Proteobacteria	D_2__Deltaproteobacteria	D_3__Bdellovibrionales	D_4__Bacteriovoracaceae	D_5__uncultured	D_6__uncultured bacterium
OTU_2394	0	0	0	0	0	0	0	0	0	0	0	0	0	0	0	0	0	0	D_0__Bacteria	D_1__Proteobacteria	D_2__Deltaproteobacteria	D_3__Bdellovibrionales	D_4__Bacteriovoracaceae	D_5__uncultured	D_6__uncultured bacterium
OTU_1995	0	0	0	0	0	0	0	0	0	0	0	0	0	0	0	0	0	0	D_0__Bacteria	D_1__Proteobacteria	D_2__Deltaproteobacteria	D_3__Bdellovibrionales	D_4__Bacteriovoracaceae	D_5__uncultured	D_6__uncultured bacterium
OTU_432	0	1	1	0	0	0	1	0	0	1	0	1	10	1	0	1	2	1	D_0__Bacteria	D_1__Proteobacteria	D_2__Deltaproteobacteria	D_3__Bdellovibrionales	D_4__Bacteriovoracaceae	D_5__uncultured	D_6__uncultured delta proteobacterium
OTU_505	0	0	0	0	1	0	0	0	0	0	0	0	6	0	0	0	0	0	D_0__Bacteria	D_1__Proteobacteria	D_2__Deltaproteobacteria	D_3__Bdellovibrionales	D_4__Bacteriovoracaceae	D_5__uncultured	D_6__uncultured delta proteobacterium
OTU_1064	0	0	0	0	0	0	0	0	0	0	0	0	0	0	0	0	0	0	D_0__Bacteria	D_1__Proteobacteria	D_2__Deltaproteobacteria	D_3__Bdellovibrionales	D_4__Bacteriovoracaceae	D_5__uncultured	D_6__uncultured delta proteobacterium
OTU_1951	0	0	0	0	0	0	0	0	0	0	0	0	0	0	0	0	0	0	D_0__Bacteria	D_1__Proteobacteria	D_2__Deltaproteobacteria	D_3__Bdellovibrionales	D_4__Bacteriovoracaceae	D_5__uncultured	D_6__uncultured delta proteobacterium
OTU_2316	0	0	0	0	0	0	0	0	0	0	0	0	0	0	0	0	0	0	D_0__Bacteria	D_1__Proteobacteria	D_2__Deltaproteobacteria	D_3__Bdellovibrionales	D_4__Bacteriovoracaceae	D_5__uncultured	D_6__uncultured delta proteobacterium
OTU_1816	11	4	1	1	3	0	0	1	1	2	2	0	0	0	0	0	1	1	D_0__Bacteria	D_1__Proteobacteria	D_2__Deltaproteobacteria	D_3__Bdellovibrionales	D_4__Bdellovibrionaceae	D_5__Bdellovibrio	D_6__uncultured bacterium
OTU_1725	0	0	1	0	0	0	0	0	0	0	0	0	0	8	1	0	0	0	D_0__Bacteria	D_1__Proteobacteria	D_2__Deltaproteobacteria	D_3__Bdellovibrionales	D_4__Bdellovibrionaceae	D_5__Bdellovibrio	D_6__uncultured bacterium
OTU_1817	7	3	1	0	3	0	0	0	0	1	0	3	0	0	0	0	0	0	D_0__Bacteria	D_1__Proteobacteria	D_2__Deltaproteobacteria	D_3__Bdellovibrionales	D_4__Bdellovibrionaceae	D_5__Bdellovibrio	D_6__uncultured bacterium
OTU_1756	1	0	0	0	0	0	0	0	0	0	0	0	0	1	1	4	4	2	D_0__Bacteria	D_1__Proteobacteria	D_2__Deltaproteobacteria	D_3__Bdellovibrionales	D_4__Bdellovibrionaceae	D_5__Bdellovibrio	D_6__uncultured bacterium
OTU_1717	0	0	0	0	0	0	1	0	0	0	2	0	3	0	0	0	0	0	D_0__Bacteria	D_1__Proteobacteria	D_2__Deltaproteobacteria	D_3__Bdellovibrionales	D_4__Bdellovibrionaceae	D_5__Bdellovibrio	D_6__uncultured bacterium
OTU_1509	0	0	0	0	0	0	0	0	0	0	0	0	0	0	0	3	6	4	D_0__Bacteria	D_1__Proteobacteria	D_2__Deltaproteobacteria	D_3__Bdellovibrionales	D_4__Bdellovibrionaceae	D_5__Bdellovibrio	D_6__uncultured bacterium
OTU_1611	0	0	1	0	0	0	0	0	0	0	0	0	0	0	0	1	0	0	D_0__Bacteria	D_1__Proteobacteria	D_2__Deltaproteobacteria	D_3__Bdellovibrionales	D_4__Bdellovibrionaceae	D_5__Bdellovibrio	D_6__uncultured soil bacterium
OTU_2098	0	0	0	0	0	0	0	0	0	0	0	6	0	0	0	0	0	0	D_0__Bacteria	D_1__Proteobacteria	D_2__Deltaproteobacteria	D_3__Bdellovibrionales	D_4__Bdellovibrionaceae	D_5__Bdellovibrio
OTU_1025	37	14	13	5	9	2	0	1	3	0	0	1	0	0	0	0	0	0	D_0__Bacteria	D_1__Proteobacteria	D_2__Deltaproteobacteria	D_3__Bdellovibrionales	D_4__Bdellovibrionaceae	D_5__Bdellovibrio
OTU_1748	0	0	0	0	0	0	0	0	0	0	0	0	0	0	0	2	4	2	D_0__Bacteria	D_1__Proteobacteria	D_2__Deltaproteobacteria	D_3__Bdellovibrionales	D_4__Bdellovibrionaceae	D_5__Bdellovibrio
OTU_1400	0	0	0	0	0	0	0	0	0	0	0	0	0	0	0	0	0	0	D_0__Bacteria	D_1__Proteobacteria	D_2__Deltaproteobacteria	D_3__Bdellovibrionales	D_4__Bdellovibrionaceae	D_5__OM27 clade	D_6__uncultured bacterium
OTU_1484	0	0	0	0	0	0	0	0	0	0	0	2	0	0	0	0	0	0	D_0__Bacteria	D_1__Proteobacteria	D_2__Deltaproteobacteria	D_3__Deltaproteobacteria Incertae Sedis	D_4__Syntrophorhabdaceae	D_5__Syntrophorhabdus	D_6__uncultured bacterium
OTU_1552	0	0	0	0	0	0	1	0	0	1	0	1	0	0	0	0	0	0	D_0__Bacteria	D_1__Proteobacteria	D_2__Deltaproteobacteria	D_3__Deltaproteobacteria Incertae Sedis	D_4__Syntrophorhabdaceae	D_5__Syntrophorhabdus	D_6__uncultured bacterium
OTU_2303	0	0	0	0	0	0	0	0	0	0	0	0	0	0	0	0	0	0	D_0__Bacteria	D_1__Proteobacteria	D_2__Deltaproteobacteria	D_3__Desulfarculales	D_4__Desulfarculaceae	D_5__Desulfarculus	D_6__uncultured bacterium
OTU_1046	0	0	0	0	0	0	4	0	0	2	0	11	0	1	0	0	0	0	D_0__Bacteria	D_1__Proteobacteria	D_2__Deltaproteobacteria	D_3__Desulfarculales	D_4__Desulfarculaceae	D_5__Desulfatiglans	D_6__uncultured bacterium
OTU_777	0	0	1	0	0	0	0	0	0	0	0	2	0	3	1	0	0	0	D_0__Bacteria	D_1__Proteobacteria	D_2__Deltaproteobacteria	D_3__Desulfarculales	D_4__Desulfarculaceae	D_5__Desulfatiglans	D_6__uncultured bacterium
OTU_1834	0	0	0	0	0	0	1	0	0	0	0	0	0	1	0	0	0	0	D_0__Bacteria	D_1__Proteobacteria	D_2__Deltaproteobacteria	D_3__Desulfarculales	D_4__Desulfarculaceae	D_5__Desulfatiglans	D_6__uncultured delta proteobacterium
OTU_2174	0	0	0	0	0	0	0	0	0	0	0	0	0	0	0	0	0	0	D_0__Bacteria	D_1__Proteobacteria	D_2__Deltaproteobacteria	D_3__Desulfarculales	D_4__Desulfarculaceae	D_5__Desulfatiglans
OTU_807	1	0	0	0	0	0	10	0	0	6	5	13	0	2	0	0	1	0	D_0__Bacteria	D_1__Proteobacteria	D_2__Deltaproteobacteria	D_3__Desulfarculales	D_4__Desulfarculaceae	D_5__uncultured	D_6__uncultured bacterium
OTU_755	0	0	0	0	0	0	0	0	0	0	0	0	0	0	0	0	0	0	D_0__Bacteria	D_1__Proteobacteria	D_2__Deltaproteobacteria	D_3__Desulfarculales	D_4__Desulfarculaceae	D_5__uncultured	D_6__uncultured delta proteobacterium
OTU_1532	0	0	0	0	0	0	0	0	0	0	0	0	0	0	0	0	0	0	D_0__Bacteria	D_1__Proteobacteria	D_2__Deltaproteobacteria	D_3__Desulfarculales	D_4__Desulfarculaceae	D_5__uncultured	D_6__uncultured delta proteobacterium
OTU_684	0	0	0	0	0	0	1	0	0	0	0	1	0	0	0	0	0	0	D_0__Bacteria	D_1__Proteobacteria	D_2__Deltaproteobacteria	D_3__Desulfarculales	D_4__Desulfarculaceae	D_5__uncultured
OTU_630	1	0	0	0	0	0	2	0	0	4	2	12	0	4	0	0	0	0	D_0__Bacteria	D_1__Proteobacteria	D_2__Deltaproteobacteria	D_3__Desulfobacterales	D_4__Desulfobacteraceae	D_5__Sva0081 sediment group
OTU_2136	0	0	0	0	0	0	0	0	0	0	0	0	0	1	0	0	0	0	D_0__Bacteria	D_1__Proteobacteria	D_2__Deltaproteobacteria	D_3__Desulfobacterales	D_4__Desulfobacteraceae	D_5__Sva0081 sediment group
OTU_2150	0	0	0	0	0	0	0	0	0	0	0	0	0	0	0	0	0	0	D_0__Bacteria	D_1__Proteobacteria	D_2__Deltaproteobacteria	D_3__Desulfobacterales	D_4__Desulfobacteraceae	D_5__uncultured	D_6__uncultured bacterium
OTU_1571	0	0	0	0	0	0	1	0	0	0	0	0	0	0	0	0	0	0	D_0__Bacteria	D_1__Proteobacteria	D_2__Deltaproteobacteria	D_3__Desulfobacterales	D_4__Desulfobacteraceae	D_5__uncultured	D_6__uncultured delta proteobacterium
OTU_1986	0	0	0	0	0	0	0	0	0	0	0	0	0	0	0	0	0	0	D_0__Bacteria	D_1__Proteobacteria	D_2__Deltaproteobacteria	D_3__Desulfobacterales	D_4__Desulfobacteraceae	D_5__uncultured
OTU_1342	1	0	0	1	0	0	0	0	2	0	0	1	1	0	1	0	1	1	D_0__Bacteria	D_1__Proteobacteria	D_2__Deltaproteobacteria	D_3__Desulfobacterales	D_4__Desulfobulbaceae	D_5__Desulfurivibrio	D_6__uncultured bacterium
OTU_282	0	0	1	0	0	0	0	0	0	0	0	0	0	0	0	0	0	0	D_0__Bacteria	D_1__Proteobacteria	D_2__Deltaproteobacteria	D_3__Desulfobacterales	D_4__Desulfobulbaceae	D_5__Desulfurivibrio	D_6__uncultured bacterium
OTU_2345	0	0	0	0	0	0	0	0	0	0	0	0	0	0	0	0	0	0	D_0__Bacteria	D_1__Proteobacteria	D_2__Deltaproteobacteria	D_3__Desulfobacterales	D_4__Nitrospinaceae	D_5__Candidatus Entotheonella	D_6__uncultured bacterium
OTU_1321	1	0	0	0	0	0	0	0	0	0	0	16	0	0	0	0	0	1	D_0__Bacteria	D_1__Proteobacteria	D_2__Deltaproteobacteria	D_3__Desulfobacterales	D_4__Nitrospinaceae	D_5__uncultured	D_6__uncultured bacterium
OTU_1336	0	0	0	0	0	0	0	0	0	0	1	7	0	0	0	0	0	0	D_0__Bacteria	D_1__Proteobacteria	D_2__Deltaproteobacteria	D_3__Desulfobacterales	D_4__Nitrospinaceae	D_5__uncultured	D_6__uncultured bacterium
OTU_2185	0	0	0	0	0	0	0	0	0	0	0	0	2	1	0	0	0	0	D_0__Bacteria	D_1__Proteobacteria	D_2__Deltaproteobacteria	D_3__Desulfobacterales	D_4__Nitrospinaceae	D_5__uncultured	D_6__uncultured bacterium
OTU_1630	0	0	0	0	0	0	0	0	0	0	0	0	0	0	0	0	0	0	D_0__Bacteria	D_1__Proteobacteria	D_2__Deltaproteobacteria	D_3__Desulfobacterales	D_4__Nitrospinaceae	D_5__uncultured	D_6__uncultured bacterium
OTU_2267	0	0	0	0	0	0	0	0	0	1	1	0	0	0	0	0	1	1	D_0__Bacteria	D_1__Proteobacteria	D_2__Deltaproteobacteria	D_3__Desulfovibrionales	D_4__Desulfohalobiaceae	D_5__Desulfovermiculus	D_6__uncultured bacterium
OTU_611	0	0	1	1	2	0	20	85	6	164	24	51	0	0	0	0	0	0	D_0__Bacteria	D_1__Proteobacteria	D_2__Deltaproteobacteria	D_3__Desulfovibrionales	D_4__Desulfomicrobiaceae	D_5__Desulfomicrobium	D_6__uncultured delta proteobacterium
OTU_2291	0	0	0	0	0	0	0	0	0	0	0	0	0	0	0	0	0	0	D_0__Bacteria	D_1__Proteobacteria	D_2__Deltaproteobacteria	D_3__Desulfovibrionales	D_4__Desulfomicrobiaceae	D_5__Desulfomicrobium
OTU_608	0	0	0	0	0	0	0	0	0	0	0	0	13	8	2	5	4	9	D_0__Bacteria	D_1__Proteobacteria	D_2__Deltaproteobacteria	D_3__Desulfurellales	D_4__Desulfurellaceae	D_5__uncultured	D_6__uncultured bacterium
OTU_780	0	0	0	0	0	0	0	0	0	0	0	0	0	0	0	2	0	3	D_0__Bacteria	D_1__Proteobacteria	D_2__Deltaproteobacteria	D_3__Desulfurellales	D_4__Desulfurellaceae	D_5__uncultured	D_6__uncultured bacterium
OTU_1068	0	0	0	0	0	0	0	0	0	0	0	0	0	0	0	0	0	0	D_0__Bacteria	D_1__Proteobacteria	D_2__Deltaproteobacteria	D_3__Desulfurellales	D_4__Desulfurellaceae	D_5__uncultured	D_6__uncultured bacterium
OTU_1258	0	0	0	0	0	0	0	0	0	0	0	0	0	0	0	18	8	11	D_0__Bacteria	D_1__Proteobacteria	D_2__Deltaproteobacteria	D_3__Desulfuromonadales	D_4__Geobacteraceae	D_5__Geobacter	D_6__uncultured bacterium
OTU_1197	0	0	0	0	0	0	0	0	0	0	0	0	0	69	3	30	13	24	D_0__Bacteria	D_1__Proteobacteria	D_2__Deltaproteobacteria	D_3__Desulfuromonadales	D_4__GR-WP33-58	D_5__uncultured bacterium	D_6__uncultured bacterium
OTU_2203	0	0	0	0	0	0	0	0	0	0	0	0	0	2	2	0	0	0	D_0__Bacteria	D_1__Proteobacteria	D_2__Deltaproteobacteria	D_3__Desulfuromonadales	D_4__GR-WP33-58	D_5__uncultured bacterium	D_6__uncultured bacterium
OTU_1998	0	0	0	0	0	0	0	0	0	0	0	0	0	0	0	0	0	0	D_0__Bacteria	D_1__Proteobacteria	D_2__Deltaproteobacteria	D_3__Desulfuromonadales	D_4__GR-WP33-58	D_5__uncultured delta proteobacterium	D_6__uncultured delta proteobacterium
OTU_2017	0	0	0	0	0	0	0	0	0	0	0	0	0	0	0	0	0	0	D_0__Bacteria	D_1__Proteobacteria	D_2__Deltaproteobacteria	D_3__Desulfuromonadales	D_4__GR-WP33-58	D_5__uncultured organism	D_6__uncultured organism
OTU_2417	0	0	0	0	0	0	0	0	0	0	0	0	0	0	0	0	0	0	D_0__Bacteria	D_1__Proteobacteria	D_2__Deltaproteobacteria	D_3__Desulfuromonadales	D_4__GR-WP33-58	D_5__uncultured organism	D_6__uncultured organism
OTU_2062	0	0	0	0	0	0	0	0	0	0	0	0	0	0	0	0	0	0	D_0__Bacteria	D_1__Proteobacteria	D_2__Deltaproteobacteria	D_3__FW113	D_4__uncultured organism	D_5__uncultured organism	D_6__uncultured organism
OTU_1460	0	0	0	0	0	0	2	0	0	2	0	1	0	0	0	0	0	0	D_0__Bacteria	D_1__Proteobacteria	D_2__Deltaproteobacteria	D_3__FW113
OTU_412	0	0	0	1	0	0	0	0	0	0	0	0	17	7	2	1	2	2	D_0__Bacteria	D_1__Proteobacteria	D_2__Deltaproteobacteria	D_3__GR-WP33-30	D_4__uncultured bacterium	D_5__uncultured bacterium	D_6__uncultured bacterium
OTU_1862	0	0	0	0	0	0	0	0	0	0	0	0	10	0	0	0	0	1	D_0__Bacteria	D_1__Proteobacteria	D_2__Deltaproteobacteria	D_3__GR-WP33-30	D_4__uncultured bacterium	D_5__uncultured bacterium	D_6__uncultured bacterium
OTU_860	0	0	0	0	0	0	0	0	0	0	0	1	0	0	0	0	0	0	D_0__Bacteria	D_1__Proteobacteria	D_2__Deltaproteobacteria	D_3__GR-WP33-30	D_4__uncultured bacterium	D_5__uncultured bacterium	D_6__uncultured bacterium
OTU_188	0	0	0	0	0	0	0	0	0	0	0	0	13	4	0	0	0	0	D_0__Bacteria	D_1__Proteobacteria	D_2__Deltaproteobacteria	D_3__GR-WP33-30	D_4__uncultured bacterium	D_5__uncultured bacterium	D_6__uncultured bacterium
OTU_2134	0	0	1	0	0	0	0	0	0	0	0	0	0	0	0	0	0	0	D_0__Bacteria	D_1__Proteobacteria	D_2__Deltaproteobacteria	D_3__GR-WP33-30	D_4__uncultured bacterium	D_5__uncultured bacterium	D_6__uncultured bacterium
OTU_1217	0	0	0	0	0	0	0	0	0	0	0	0	0	0	0	0	0	0	D_0__Bacteria	D_1__Proteobacteria	D_2__Deltaproteobacteria	D_3__GR-WP33-30	D_4__uncultured bacterium	D_5__uncultured bacterium	D_6__uncultured bacterium
OTU_2456	0	0	0	0	0	0	0	0	0	0	0	0	0	0	0	0	0	0	D_0__Bacteria	D_1__Proteobacteria	D_2__Deltaproteobacteria	D_3__GR-WP33-30	D_4__uncultured bacterium	D_5__uncultured bacterium	D_6__uncultured bacterium
OTU_2246	0	0	0	0	0	0	0	0	0	0	0	0	0	0	0	1	1	1	D_0__Bacteria	D_1__Proteobacteria	D_2__Deltaproteobacteria	D_3__GR-WP33-30	D_4__uncultured bacterium	D_5__uncultured bacterium	D_6__uncultured bacterium
OTU_409	0	0	2	1	0	0	13	3	0	7	43	11	38	26	91	21	14	17	D_0__Bacteria	D_1__Proteobacteria	D_2__Deltaproteobacteria	D_3__GR-WP33-30
OTU_1133	0	0	0	0	0	0	0	0	0	0	0	0	0	2	6	1	1	1	D_0__Bacteria	D_1__Proteobacteria	D_2__Deltaproteobacteria	D_3__GR-WP33-30
OTU_1391	1	0	0	0	0	0	0	0	0	1	0	10	0	0	0	0	0	0	D_0__Bacteria	D_1__Proteobacteria	D_2__Deltaproteobacteria	D_3__Myxococcales	D_4__bacteriap25	D_5__uncultured delta proteobacterium	D_6__uncultured delta proteobacterium
OTU_2016	0	0	1	0	0	0	0	0	0	0	0	0	0	0	0	0	1	1	D_0__Bacteria	D_1__Proteobacteria	D_2__Deltaproteobacteria	D_3__Myxococcales	D_4__Blfdi19	D_5__uncultured bacterium	D_6__uncultured bacterium
OTU_2018	0	0	0	0	0	0	0	0	0	0	1	0	0	0	0	0	0	0	D_0__Bacteria	D_1__Proteobacteria	D_2__Deltaproteobacteria	D_3__Myxococcales	D_4__Haliangiaceae	D_5__Haliangium	D_6__uncultured bacterium
OTU_1792	0	0	0	0	0	0	0	0	0	0	0	0	0	0	0	0	0	0	D_0__Bacteria	D_1__Proteobacteria	D_2__Deltaproteobacteria	D_3__Myxococcales	D_4__Haliangiaceae	D_5__Haliangium	D_6__uncultured delta proteobacterium
OTU_1942	0	0	0	0	0	0	0	0	0	0	0	0	0	0	0	0	1	0	D_0__Bacteria	D_1__Proteobacteria	D_2__Deltaproteobacteria	D_3__Myxococcales	D_4__Haliangiaceae	D_5__Haliangium	D_6__uncultured delta proteobacterium
OTU_267	0	0	0	0	0	0	0	0	0	0	0	0	0	0	0	0	0	0	D_0__Bacteria	D_1__Proteobacteria	D_2__Deltaproteobacteria	D_3__Myxococcales	D_4__MidBa8	D_5__uncultured organism	D_6__uncultured organism
OTU_742	2	1	1	20	13	1	3	23	7	11	6	3	0	14	30	0	0	0	D_0__Bacteria	D_1__Proteobacteria	D_2__Deltaproteobacteria	D_3__Myxococcales	D_4__mle1-27	D_5__uncultured bacterium	D_6__uncultured bacterium
OTU_1348	1	2	1	2	3	0	0	10	2	0	6	2	0	0	1	0	0	0	D_0__Bacteria	D_1__Proteobacteria	D_2__Deltaproteobacteria	D_3__Myxococcales	D_4__mle1-27
OTU_2397	0	0	0	0	0	0	0	0	0	0	0	0	0	0	0	0	0	0	D_0__Bacteria	D_1__Proteobacteria	D_2__Deltaproteobacteria	D_3__Myxococcales	D_4__P3OB-42	D_5__uncultured bacterium	D_6__uncultured bacterium
OTU_529	5	11	10	218	247	13	31	150	70	127	73	92	0	20	33	8	2	3	D_0__Bacteria	D_1__Proteobacteria	D_2__Deltaproteobacteria	D_3__Myxococcales	D_4__Phaselicystidaceae	D_5__Phaselicystis	D_6__uncultured bacterium
OTU_2238	0	0	0	0	0	0	0	0	0	0	0	0	0	0	0	0	0	0	D_0__Bacteria	D_1__Proteobacteria	D_2__Deltaproteobacteria	D_3__Myxococcales	D_4__Polyangiaceae	D_5__Byssovorax
OTU_1411	0	0	0	0	0	0	0	0	0	0	1	0	0	0	0	0	0	0	D_0__Bacteria	D_1__Proteobacteria	D_2__Deltaproteobacteria	D_3__Myxococcales	D_4__Polyangiaceae	D_5__Sorangium	D_6__uncultured bacterium
OTU_2322	0	0	0	0	0	0	0	0	0	0	0	0	0	0	0	1	2	4	D_0__Bacteria	D_1__Proteobacteria	D_2__Deltaproteobacteria	D_3__Myxococcales	D_4__Polyangiaceae	D_5__Sorangium	D_6__uncultured bacterium
OTU_1596	0	0	0	0	0	0	0	0	0	0	0	0	0	0	0	0	0	0	D_0__Bacteria	D_1__Proteobacteria	D_2__Deltaproteobacteria	D_3__Myxococcales	D_4__PS-B29	D_5__uncultured delta proteobacterium	D_6__uncultured delta proteobacterium
OTU_2407	0	0	0	0	0	0	0	0	0	0	0	0	0	0	0	0	0	0	D_0__Bacteria	D_1__Proteobacteria	D_2__Deltaproteobacteria	D_3__Myxococcales	D_4__PS-B29	D_5__uncultured organism	D_6__uncultured organism
OTU_2277	0	0	0	0	0	0	0	0	0	0	0	0	0	0	0	2	1	0	D_0__Bacteria	D_1__Proteobacteria	D_2__Deltaproteobacteria	D_3__Myxococcales	D_4__Sandaracinaceae	D_5__uncultured	D_6__uncultured organism
OTU_984	0	0	0	0	0	0	0	0	0	0	0	0	0	0	0	3	3	1	D_0__Bacteria	D_1__Proteobacteria	D_2__Deltaproteobacteria	D_3__Myxococcales	D_4__Sandaracinaceae	D_5__uncultured
OTU_1701	0	0	0	0	0	0	0	1	0	1	1	0	0	1	0	2	2	0	D_0__Bacteria	D_1__Proteobacteria	D_2__Deltaproteobacteria	D_3__Myxococcales	D_4__Sandaracinaceae
OTU_1675	0	0	0	0	0	0	2	0	0	0	0	10	0	0	0	0	0	0	D_0__Bacteria	D_1__Proteobacteria	D_2__Deltaproteobacteria	D_3__Myxococcales	D_4__UASB-TL25	D_5__uncultured bacterium	D_6__uncultured bacterium
OTU_883	0	0	0	0	0	0	1	0	0	0	0	0	0	7	0	0	0	0	D_0__Bacteria	D_1__Proteobacteria	D_2__Deltaproteobacteria	D_3__Myxococcales	D_4__UASB-TL25
OTU_2054	0	0	0	0	0	0	0	0	0	0	1	0	0	2	0	0	0	0	D_0__Bacteria	D_1__Proteobacteria	D_2__Deltaproteobacteria	D_3__Myxococcales	D_4__VHS-B3-70	D_5__uncultured bacterium	D_6__uncultured bacterium
OTU_1662	0	0	0	0	0	0	0	0	0	0	0	0	0	0	0	0	0	0	D_0__Bacteria	D_1__Proteobacteria	D_2__Deltaproteobacteria	D_3__Myxococcales	D_4__VHS-B4-70	D_5__uncultured delta proteobacterium	D_6__uncultured delta proteobacterium
OTU_2159	0	0	0	0	0	0	0	0	0	0	0	0	0	0	0	1	2	0	D_0__Bacteria	D_1__Proteobacteria	D_2__Deltaproteobacteria	D_3__Myxococcales
OTU_939	12	4	2	26	13	1	0	5	20	11	3	8	0	5	1	3	1	0	D_0__Bacteria	D_1__Proteobacteria	D_2__Deltaproteobacteria	D_3__Oligoflexales	D_4__Oligoflexaceae	D_5__uncultured bacterium	D_6__uncultured bacterium
OTU_2320	0	0	0	0	0	0	0	0	0	0	0	0	0	0	0	0	0	0	D_0__Bacteria	D_1__Proteobacteria	D_2__Deltaproteobacteria	D_3__Oligoflexales	D_4__Oligoflexaceae	D_5__uncultured bacterium	D_6__uncultured bacterium
OTU_1441	0	0	0	0	0	0	0	0	0	0	0	0	0	0	0	5	9	11	D_0__Bacteria	D_1__Proteobacteria	D_2__Deltaproteobacteria	D_3__Oligoflexales	D_4__Oligoflexaceae	D_5__uncultured bacterium	D_6__uncultured bacterium
OTU_1956	0	0	0	0	0	0	0	0	0	0	0	0	0	0	0	0	0	0	D_0__Bacteria	D_1__Proteobacteria	D_2__Deltaproteobacteria	D_3__Oligoflexales	D_4__Oligoflexaceae	D_5__uncultured organism	D_6__uncultured organism
OTU_1184	16	17	5	7	11	3	3	12	5	5	0	11	0	0	0	0	0	0	D_0__Bacteria	D_1__Proteobacteria	D_2__Deltaproteobacteria	D_3__Oligoflexales	D_4__Oligoflexaceae
OTU_1074	0	0	1	0	0	0	0	1	0	1	1	8	0	1	0	0	0	0	D_0__Bacteria	D_1__Proteobacteria	D_2__Deltaproteobacteria	D_3__Oligoflexales	D_4__uncultured bacterium	D_5__uncultured bacterium	D_6__uncultured bacterium
OTU_1182	11	6	7	0	0	0	0	0	0	4	0	2	0	0	0	0	0	2	D_0__Bacteria	D_1__Proteobacteria	D_2__Deltaproteobacteria	D_3__Oligoflexales	D_4__uncultured bacterium	D_5__uncultured bacterium	D_6__uncultured bacterium
OTU_1730	0	0	0	0	0	0	0	0	0	0	0	0	0	1	4	3	1	1	D_0__Bacteria	D_1__Proteobacteria	D_2__Deltaproteobacteria	D_3__Oligoflexales	D_4__uncultured bacterium	D_5__uncultured bacterium	D_6__uncultured bacterium
OTU_1821	0	0	1	0	0	0	0	0	0	0	0	0	0	0	0	0	2	0	D_0__Bacteria	D_1__Proteobacteria	D_2__Deltaproteobacteria	D_3__Oligoflexales	D_4__uncultured bacterium	D_5__uncultured bacterium	D_6__uncultured bacterium
OTU_1746	0	0	0	0	0	0	0	0	0	0	0	0	0	0	0	3	3	3	D_0__Bacteria	D_1__Proteobacteria	D_2__Deltaproteobacteria	D_3__Oligoflexales	D_4__uncultured bacterium	D_5__uncultured bacterium	D_6__uncultured bacterium
OTU_416	0	0	0	1	0	1	0	0	0	1	1	4	1	4	3	16	15	20	D_0__Bacteria	D_1__Proteobacteria	D_2__Deltaproteobacteria	D_3__Sh765B-TzT-29	D_4__uncultured bacterium	D_5__uncultured bacterium	D_6__uncultured bacterium
OTU_1390	0	0	0	0	0	0	0	0	0	0	1	9	0	0	0	0	0	0	D_0__Bacteria	D_1__Proteobacteria	D_2__Deltaproteobacteria	D_3__Sh765B-TzT-29	D_4__uncultured bacterium	D_5__uncultured bacterium	D_6__uncultured bacterium
OTU_1886	0	0	0	0	0	0	0	0	0	0	0	0	0	0	0	0	0	0	D_0__Bacteria	D_1__Proteobacteria	D_2__Deltaproteobacteria	D_3__Sh765B-TzT-29	D_4__uncultured bacterium	D_5__uncultured bacterium	D_6__uncultured bacterium
OTU_806	0	0	0	0	0	0	0	0	0	0	0	0	0	0	0	0	0	0	D_0__Bacteria	D_1__Proteobacteria	D_2__Deltaproteobacteria	D_3__Sh765B-TzT-29	D_4__uncultured bacterium	D_5__uncultured bacterium	D_6__uncultured bacterium
OTU_2172	0	0	0	0	0	0	0	0	0	0	0	0	0	0	0	0	0	0	D_0__Bacteria	D_1__Proteobacteria	D_2__Deltaproteobacteria	D_3__Sh765B-TzT-29
OTU_980	0	0	0	0	0	0	2	0	0	2	2	17	0	2	0	0	0	0	D_0__Bacteria	D_1__Proteobacteria	D_2__Deltaproteobacteria	D_3__Sva0485	D_4__uncultured bacterium	D_5__uncultured bacterium	D_6__uncultured bacterium
OTU_414	0	0	0	0	0	0	3	0	0	2	1	9	57	12	5	0	1	0	D_0__Bacteria	D_1__Proteobacteria	D_2__Deltaproteobacteria	D_3__Sva0485	D_4__uncultured bacterium	D_5__uncultured bacterium	D_6__uncultured bacterium
OTU_965	0	0	0	0	0	0	3	0	0	1	0	4	0	0	0	0	0	0	D_0__Bacteria	D_1__Proteobacteria	D_2__Deltaproteobacteria	D_3__Sva0485	D_4__uncultured bacterium	D_5__uncultured bacterium	D_6__uncultured bacterium
OTU_1216	0	0	0	0	0	0	0	0	1	0	0	0	0	0	0	0	0	0	D_0__Bacteria	D_1__Proteobacteria	D_2__Deltaproteobacteria	D_3__Sva0485	D_4__uncultured bacterium	D_5__uncultured bacterium	D_6__uncultured bacterium
OTU_1178	0	0	0	0	0	0	0	0	0	1	0	0	0	0	0	0	0	0	D_0__Bacteria	D_1__Proteobacteria	D_2__Deltaproteobacteria	D_3__Sva0485	D_4__uncultured bacterium	D_5__uncultured bacterium	D_6__uncultured bacterium
OTU_787	0	0	0	0	0	0	0	0	0	0	0	0	0	0	0	0	0	0	D_0__Bacteria	D_1__Proteobacteria	D_2__Deltaproteobacteria	D_3__Sva0485	D_4__uncultured bacterium	D_5__uncultured bacterium	D_6__uncultured bacterium
OTU_1127	0	0	0	0	0	0	1	0	0	0	0	0	0	1	0	0	0	0	D_0__Bacteria	D_1__Proteobacteria	D_2__Deltaproteobacteria	D_3__Sva0485	D_4__uncultured bacterium	D_5__uncultured bacterium	D_6__uncultured bacterium
OTU_2063	0	0	0	0	0	0	0	0	0	0	0	0	0	0	0	0	0	0	D_0__Bacteria	D_1__Proteobacteria	D_2__Deltaproteobacteria	D_3__Sva0485	D_4__uncultured bacterium	D_5__uncultured bacterium	D_6__uncultured bacterium
OTU_1174	0	0	0	0	0	0	0	0	0	0	0	0	0	0	0	0	0	0	D_0__Bacteria	D_1__Proteobacteria	D_2__Deltaproteobacteria	D_3__Sva0485	D_4__uncultured bacterium	D_5__uncultured bacterium	D_6__uncultured bacterium
OTU_1401	0	0	0	0	0	0	0	0	0	0	0	0	0	0	0	0	0	0	D_0__Bacteria	D_1__Proteobacteria	D_2__Deltaproteobacteria	D_3__Sva0485	D_4__uncultured bacterium	D_5__uncultured bacterium	D_6__uncultured bacterium
OTU_1323	0	1	0	0	0	0	0	0	0	0	0	0	0	0	0	0	0	0	D_0__Bacteria	D_1__Proteobacteria	D_2__Deltaproteobacteria	D_3__Sva0485	D_4__uncultured bacterium	D_5__uncultured bacterium	D_6__uncultured bacterium
OTU_1375	0	0	0	0	0	0	0	0	0	0	0	0	0	0	0	0	0	0	D_0__Bacteria	D_1__Proteobacteria	D_2__Deltaproteobacteria	D_3__Sva0485	D_4__uncultured bacterium	D_5__uncultured bacterium	D_6__uncultured bacterium
OTU_844	0	0	0	0	0	0	0	0	0	0	0	0	0	0	0	0	0	0	D_0__Bacteria	D_1__Proteobacteria	D_2__Deltaproteobacteria	D_3__Sva0485	D_4__uncultured bacterium	D_5__uncultured bacterium	D_6__uncultured bacterium
OTU_2213	0	0	0	0	0	0	0	0	0	0	0	0	0	0	0	0	0	0	D_0__Bacteria	D_1__Proteobacteria	D_2__Deltaproteobacteria	D_3__Sva0485	D_4__uncultured bacterium	D_5__uncultured bacterium	D_6__uncultured bacterium
OTU_997	0	0	0	0	0	0	0	0	0	0	0	0	0	0	0	0	0	0	D_0__Bacteria	D_1__Proteobacteria	D_2__Deltaproteobacteria	D_3__Sva0485	D_4__uncultured bacterium	D_5__uncultured bacterium	D_6__uncultured bacterium
OTU_448	0	0	0	0	0	0	0	0	0	0	0	1	0	0	0	1	0	0	D_0__Bacteria	D_1__Proteobacteria	D_2__Deltaproteobacteria	D_3__Sva0485	D_4__uncultured delta proteobacterium	D_5__uncultured delta proteobacterium	D_6__uncultured delta proteobacterium
OTU_1056	0	0	0	0	0	0	0	0	0	0	0	1	6	6	0	0	0	0	D_0__Bacteria	D_1__Proteobacteria	D_2__Deltaproteobacteria	D_3__Sva0485	D_4__uncultured delta proteobacterium	D_5__uncultured delta proteobacterium	D_6__uncultured delta proteobacterium
OTU_390	0	0	1	1	0	0	0	0	0	0	0	0	0	0	1	0	1	0	D_0__Bacteria	D_1__Proteobacteria	D_2__Deltaproteobacteria	D_3__Sva0485	D_4__uncultured delta proteobacterium	D_5__uncultured delta proteobacterium	D_6__uncultured delta proteobacterium
OTU_898	0	0	0	0	0	0	2	0	0	1	1	5	0	0	0	0	0	0	D_0__Bacteria	D_1__Proteobacteria	D_2__Deltaproteobacteria	D_3__Sva0485	D_4__uncultured delta proteobacterium	D_5__uncultured delta proteobacterium	D_6__uncultured delta proteobacterium
OTU_1148	0	0	0	0	0	0	0	0	0	0	0	0	0	0	0	0	0	0	D_0__Bacteria	D_1__Proteobacteria	D_2__Deltaproteobacteria	D_3__Sva0485	D_4__uncultured delta proteobacterium	D_5__uncultured delta proteobacterium	D_6__uncultured delta proteobacterium
OTU_1446	0	0	0	0	0	0	0	0	0	0	0	0	0	0	0	0	0	0	D_0__Bacteria	D_1__Proteobacteria	D_2__Deltaproteobacteria	D_3__Sva0485	D_4__uncultured delta proteobacterium	D_5__uncultured delta proteobacterium	D_6__uncultured delta proteobacterium
OTU_2115	0	0	0	0	0	0	0	0	0	0	0	2	0	0	0	0	0	0	D_0__Bacteria	D_1__Proteobacteria	D_2__Deltaproteobacteria	D_3__Sva0485
OTU_2406	0	0	0	0	0	0	0	0	0	0	1	0	0	0	0	0	0	0	D_0__Bacteria	D_1__Proteobacteria	D_2__Deltaproteobacteria	D_3__Sva0485
OTU_208	0	0	0	0	0	0	0	0	0	0	0	0	0	0	0	0	0	0	D_0__Bacteria	D_1__Proteobacteria	D_2__Deltaproteobacteria	D_3__Sva0485
OTU_1483	0	0	0	0	0	0	0	0	0	0	0	0	0	0	0	0	0	0	D_0__Bacteria	D_1__Proteobacteria	D_2__Deltaproteobacteria	D_3__Sva0485
OTU_2376	0	0	0	0	0	0	0	0	0	0	0	0	0	0	0	0	0	0	D_0__Bacteria	D_1__Proteobacteria	D_2__Deltaproteobacteria	D_3__Sva0485
OTU_1327	0	0	0	0	0	0	0	0	0	0	0	0	0	0	0	0	0	0	D_0__Bacteria	D_1__Proteobacteria	D_2__Deltaproteobacteria	D_3__Sva0485
OTU_666	0	0	1	0	0	0	0	0	0	1	0	0	0	0	1	0	0	0	D_0__Bacteria	D_1__Proteobacteria	D_2__Deltaproteobacteria	D_3__Syntrophobacterales	D_4__Syntrophaceae	D_5__Desulfobacca	D_6__uncultured delta proteobacterium
OTU_957	0	0	0	0	0	0	0	0	0	0	0	0	0	0	0	0	0	0	D_0__Bacteria	D_1__Proteobacteria	D_2__Deltaproteobacteria	D_3__Syntrophobacterales	D_4__Syntrophaceae	D_5__Desulfobacca	D_6__uncultured delta proteobacterium
OTU_1378	0	0	0	0	0	0	0	0	0	0	0	0	0	0	0	0	0	0	D_0__Bacteria	D_1__Proteobacteria	D_2__Deltaproteobacteria	D_3__Syntrophobacterales	D_4__Syntrophaceae	D_5__Desulfobacca	D_6__uncultured delta proteobacterium
OTU_1468	0	0	0	0	0	0	1	0	0	0	0	2	0	0	0	0	0	0	D_0__Bacteria	D_1__Proteobacteria	D_2__Deltaproteobacteria	D_3__Syntrophobacterales	D_4__Syntrophaceae	D_5__Desulfobacca
OTU_1881	0	0	0	0	0	0	0	0	0	0	0	1	0	0	0	0	0	0	D_0__Bacteria	D_1__Proteobacteria	D_2__Deltaproteobacteria	D_3__Syntrophobacterales	D_4__Syntrophaceae	D_5__Desulfomonile	D_6__uncultured bacterium
OTU_1598	0	0	0	0	0	0	0	0	0	0	0	0	0	0	1	0	0	0	D_0__Bacteria	D_1__Proteobacteria	D_2__Deltaproteobacteria	D_3__Syntrophobacterales	D_4__Syntrophaceae	D_5__Desulfomonile	D_6__uncultured bacterium
OTU_2056	1	0	0	0	0	0	0	0	0	0	0	2	0	0	0	0	0	0	D_0__Bacteria	D_1__Proteobacteria	D_2__Deltaproteobacteria	D_3__Syntrophobacterales	D_4__Syntrophaceae	D_5__Desulfomonile
OTU_393	1	0	0	0	1	0	1	0	0	0	0	1	265	1	1	0	1	0	D_0__Bacteria	D_1__Proteobacteria	D_2__Deltaproteobacteria	D_3__Syntrophobacterales	D_4__Syntrophaceae	D_5__uncultured	D_6__uncultured delta proteobacterium
OTU_772	0	0	0	0	0	0	0	0	0	0	0	0	9	0	1	0	0	0	D_0__Bacteria	D_1__Proteobacteria	D_2__Deltaproteobacteria	D_3__Syntrophobacterales	D_4__Syntrophaceae	D_5__uncultured	D_6__uncultured delta proteobacterium
OTU_1785	0	0	0	0	0	0	0	0	0	0	0	0	0	0	0	0	0	0	D_0__Bacteria	D_1__Proteobacteria	D_2__Deltaproteobacteria	D_3__Syntrophobacterales	D_4__Syntrophaceae	D_5__uncultured	D_6__uncultured delta proteobacterium
OTU_707	0	0	0	0	0	0	1	0	0	0	0	5	1	1	0	0	0	0	D_0__Bacteria	D_1__Proteobacteria	D_2__Deltaproteobacteria	D_3__Syntrophobacterales	D_4__Syntrophaceae	D_5__uncultured
OTU_1281	0	0	0	0	0	0	3	0	1	0	1	2	0	0	0	0	0	0	D_0__Bacteria	D_1__Proteobacteria	D_2__Deltaproteobacteria	D_3__Syntrophobacterales	D_4__Syntrophobacteraceae	D_5__Desulfosoma
OTU_626	0	0	0	0	0	0	5	0	0	8	1	106	0	8	1	1	0	0	D_0__Bacteria	D_1__Proteobacteria	D_2__Deltaproteobacteria	D_3__Syntrophobacterales	D_4__Syntrophobacteraceae	D_5__Syntrophobacter	D_6__uncultured bacterium
OTU_859	0	0	0	0	0	0	0	0	0	0	0	0	0	0	0	0	0	0	D_0__Bacteria	D_1__Proteobacteria	D_2__Deltaproteobacteria	D_3__Syntrophobacterales	D_4__Syntrophobacteraceae	D_5__uncultured	D_6__uncultured bacterium
OTU_1925	0	0	0	0	0	0	0	0	0	0	0	0	0	0	0	0	0	0	D_0__Bacteria	D_1__Proteobacteria	D_2__Deltaproteobacteria	D_3__Syntrophobacterales	D_4__Syntrophobacteraceae	D_5__uncultured	D_6__uncultured bacterium
OTU_1763	0	0	0	0	0	0	0	0	0	0	0	0	0	0	0	0	0	0	D_0__Bacteria	D_1__Proteobacteria	D_2__Deltaproteobacteria
OTU_1837	0	0	0	0	0	0	0	0	0	0	0	0	0	0	0	0	0	0	D_0__Bacteria	D_1__Proteobacteria	D_2__Deltaproteobacteria
OTU_1430	0	0	0	0	0	0	0	0	0	0	0	0	0	0	0	13	8	7	D_0__Bacteria	D_1__Proteobacteria	D_2__Deltaproteobacteria
OTU_810	5	1	7	0	0	0	10	1	17	13	0	93	0	0	1	0	0	0	D_0__Bacteria	D_1__Proteobacteria	D_2__Epsilonproteobacteria	D_3__Campylobacterales	D_4__Helicobacteraceae	D_5__uncultured	D_6__uncultured prokaryote
OTU_1852	0	0	0	0	1	0	0	0	0	0	0	1	0	1	1	0	0	0	D_0__Bacteria	D_1__Proteobacteria	D_2__Gammaproteobacteria	D_3__Alteromonadales	D_4__Alteromonadaceae	D_5__Marinobacter
OTU_2028	3	0	2	0	0	0	0	0	0	0	0	0	0	0	0	1	0	0	D_0__Bacteria	D_1__Proteobacteria	D_2__Gammaproteobacteria	D_3__Alteromonadales	D_4__Idiomarinaceae	D_5__Aliidiomarina
OTU_1671	0	1	1	1	0	0	0	1	1	0	1	1	0	0	0	0	0	2	D_0__Bacteria	D_1__Proteobacteria	D_2__Gammaproteobacteria	D_3__Alteromonadales	D_4__Idiomarinaceae	D_5__Idiomarina
OTU_2170	0	0	0	0	0	0	0	0	0	0	0	0	0	0	0	0	0	0	D_0__Bacteria	D_1__Proteobacteria	D_2__Gammaproteobacteria	D_3__Alteromonadales	D_4__Psychromonadaceae	D_5__Psychromonas
OTU_2157	1	0	0	0	0	0	0	0	0	0	0	0	0	0	0	0	1	0	D_0__Bacteria	D_1__Proteobacteria	D_2__Gammaproteobacteria	D_3__Chromatiales	D_4__Chromatiaceae	D_5__Rheinheimera
OTU_1114	1	2	0	0	0	0	0	0	0	0	0	0	0	0	0	18	7	4	D_0__Bacteria	D_1__Proteobacteria	D_2__Gammaproteobacteria	D_3__Chromatiales	D_4__Chromatiaceae	D_5__Rheinheimera
OTU_1646	0	0	0	0	0	0	0	0	0	0	0	0	0	0	0	0	0	1	D_0__Bacteria	D_1__Proteobacteria	D_2__Gammaproteobacteria	D_3__Chromatiales	D_4__Chromatiaceae	D_5__Thiocystis	D_6__uncultured bacterium
OTU_947	1	0	0	0	0	0	0	0	0	0	1	0	0	6	1	0	0	2	D_0__Bacteria	D_1__Proteobacteria	D_2__Gammaproteobacteria	D_3__Chromatiales	D_4__Chromatiaceae	D_5__Thiohalocapsa
OTU_1037	0	0	0	0	0	0	0	0	0	0	0	0	0	0	0	0	0	0	D_0__Bacteria	D_1__Proteobacteria	D_2__Gammaproteobacteria	D_3__Chromatiales	D_4__Chromatiaceae	D_5__Thiohalocapsa
OTU_766	0	0	0	0	0	0	0	0	0	0	0	0	0	1	0	0	0	0	D_0__Bacteria	D_1__Proteobacteria	D_2__Gammaproteobacteria	D_3__Chromatiales	D_4__Ectothiorhodospiraceae	D_5__Acidiferrobacter
OTU_660	0	0	0	0	0	0	0	0	0	0	0	0	0	0	0	2	1	8	D_0__Bacteria	D_1__Proteobacteria	D_2__Gammaproteobacteria	D_3__Chromatiales	D_4__Ectothiorhodospiraceae	D_5__uncultured	D_6__uncultured bacterium
OTU_1101	0	0	0	0	0	0	0	0	0	0	0	0	11	0	0	0	0	0	D_0__Bacteria	D_1__Proteobacteria	D_2__Gammaproteobacteria	D_3__Chromatiales	D_4__Ectothiorhodospiraceae
OTU_1570	0	0	0	1	0	0	1	0	1	1	0	0	2	0	3	0	0	0	D_0__Bacteria	D_1__Proteobacteria	D_2__Gammaproteobacteria	D_3__Chromatiales	D_4__Halothiobacillaceae	D_5__Halothiobacillus	D_6__uncultured bacterium
OTU_1286	0	0	1	0	1	0	1	0	0	0	0	0	4	1	0	0	0	0	D_0__Bacteria	D_1__Proteobacteria	D_2__Gammaproteobacteria	D_3__Enterobacteriales	D_4__Enterobacteriaceae	D_5__Enterobacter
OTU_493	19	13	17	17	14	3	9	12	14	14	3	19	11	11	16	12	12	14	D_0__Bacteria	D_1__Proteobacteria	D_2__Gammaproteobacteria	D_3__Enterobacteriales	D_4__Enterobacteriaceae	D_5__Escherichia-Shigella	D_6__uncultured bacterium
OTU_2140	0	0	1	0	1	0	0	0	0	0	0	0	1	0	0	0	0	1	D_0__Bacteria	D_1__Proteobacteria	D_2__Gammaproteobacteria	D_3__Gammaproteobacteria Incertae Sedis	D_4__Unknown Family	D_5__Alkalimonas
OTU_434	1	1	0	0	6	0	2	81	38	0	39	22	0	57	339	322	249	198	D_0__Bacteria	D_1__Proteobacteria	D_2__Gammaproteobacteria	D_3__HOC36	D_4__uncultured bacterium	D_5__uncultured bacterium	D_6__uncultured bacterium
OTU_895	0	0	0	0	0	0	0	0	0	0	0	0	0	0	0	0	0	0	D_0__Bacteria	D_1__Proteobacteria	D_2__Gammaproteobacteria	D_3__Legionellales	D_4__Coxiellaceae	D_5__Aquicella	D_6__uncultured bacterium
OTU_1514	0	0	0	0	0	0	0	0	0	0	0	0	0	0	0	1	0	1	D_0__Bacteria	D_1__Proteobacteria	D_2__Gammaproteobacteria	D_3__Legionellales	D_4__Coxiellaceae	D_5__Aquicella	D_6__uncultured bacterium
OTU_1764	0	0	0	0	0	0	0	0	0	0	0	0	0	0	0	0	0	0	D_0__Bacteria	D_1__Proteobacteria	D_2__Gammaproteobacteria	D_3__Legionellales	D_4__Coxiellaceae	D_5__Aquicella	D_6__uncultured bacterium
OTU_2315	0	0	0	0	0	0	0	0	0	0	0	0	0	0	0	0	0	0	D_0__Bacteria	D_1__Proteobacteria	D_2__Gammaproteobacteria	D_3__Legionellales	D_4__Coxiellaceae	D_5__Aquicella	D_6__uncultured bacterium
OTU_590	0	0	0	0	0	0	0	0	0	0	0	0	145	0	0	0	0	0	D_0__Bacteria	D_1__Proteobacteria	D_2__Gammaproteobacteria	D_3__Legionellales	D_4__Coxiellaceae	D_5__Aquicella
OTU_2189	0	0	0	1	0	0	0	0	0	0	0	0	1	1	0	0	1	1	D_0__Bacteria	D_1__Proteobacteria	D_2__Gammaproteobacteria	D_3__Legionellales	D_4__Coxiellaceae	D_5__Aquicella
OTU_2288	0	0	0	0	0	0	0	0	0	0	0	0	0	0	0	0	0	0	D_0__Bacteria	D_1__Proteobacteria	D_2__Gammaproteobacteria	D_3__Legionellales	D_4__Coxiellaceae	D_5__Aquicella
OTU_1775	0	0	0	0	0	0	0	0	0	0	0	0	0	0	0	0	0	0	D_0__Bacteria	D_1__Proteobacteria	D_2__Gammaproteobacteria	D_3__Legionellales	D_4__Coxiellaceae	D_5__Coxiella	D_6__uncultured bacterium
OTU_2296	0	0	0	0	0	0	0	0	0	0	0	0	0	0	0	0	0	0	D_0__Bacteria	D_1__Proteobacteria	D_2__Gammaproteobacteria	D_3__Legionellales	D_4__Legionellaceae	D_5__Legionella	D_6__Legionella nagasakiensis
OTU_2323	1	0	0	0	0	0	0	0	0	0	0	0	0	0	1	1	0	2	D_0__Bacteria	D_1__Proteobacteria	D_2__Gammaproteobacteria	D_3__Legionellales	D_4__Legionellaceae	D_5__Legionella
OTU_1958	0	0	0	0	0	0	0	0	0	0	0	0	0	0	0	0	0	0	D_0__Bacteria	D_1__Proteobacteria	D_2__Gammaproteobacteria	D_3__Legionellales	D_4__Legionellaceae	D_5__Legionella
OTU_359	0	0	0	0	0	0	0	0	0	0	0	0	0	0	0	0	0	0	D_0__Bacteria	D_1__Proteobacteria	D_2__Gammaproteobacteria	D_3__Legionellales	D_4__Legionellaceae	D_5__Legionella
OTU_1959	0	0	0	0	0	0	0	0	0	0	0	0	0	0	0	0	0	0	D_0__Bacteria	D_1__Proteobacteria	D_2__Gammaproteobacteria	D_3__Methylococcales	D_4__Methylococcaceae	D_5__Methylocaldum	D_6__uncultured bacterium
OTU_520	0	0	0	0	0	0	0	0	0	0	0	0	1	1	0	0	0	0	D_0__Bacteria	D_1__Proteobacteria	D_2__Gammaproteobacteria	D_3__Methylococcales	D_4__Methylococcaceae	D_5__Methylothermus
OTU_725	3	0	0	0	0	0	0	0	0	0	0	0	0	0	0	0	0	0	D_0__Bacteria	D_1__Proteobacteria	D_2__Gammaproteobacteria	D_3__NKB5	D_4__uncultured bacterium	D_5__uncultured bacterium	D_6__uncultured bacterium
OTU_1439	0	0	0	0	0	0	0	0	0	0	0	0	0	0	0	0	0	0	D_0__Bacteria	D_1__Proteobacteria	D_2__Gammaproteobacteria	D_3__NKB5	D_4__uncultured bacterium	D_5__uncultured bacterium	D_6__uncultured bacterium
OTU_851	0	0	0	0	0	0	0	0	0	0	0	0	10	0	0	0	0	0	D_0__Bacteria	D_1__Proteobacteria	D_2__Gammaproteobacteria	D_3__NKB5	D_4__uncultured organism	D_5__uncultured organism	D_6__uncultured organism
OTU_1073	1	1	1	1	1	0	1	1	0	1	1	3	0	2	2	1	3	3	D_0__Bacteria	D_1__Proteobacteria	D_2__Gammaproteobacteria	D_3__Oceanospirillales	D_4__Alcanivoracaceae	D_5__Alcanivorax	D_6__Alcanivorax dieselolei
OTU_855	4	5	5	2	5	0	1	5	4	4	1	3	4	1	4	5	1	2	D_0__Bacteria	D_1__Proteobacteria	D_2__Gammaproteobacteria	D_3__Oceanospirillales	D_4__Halomonadaceae	D_5__Salinicola
OTU_2020	1	0	0	0	0	0	0	0	0	0	0	0	0	0	1	0	0	0	D_0__Bacteria	D_1__Proteobacteria	D_2__Gammaproteobacteria	D_3__Oceanospirillales	D_4__ML617.5J-3	D_5__uncultured bacterium	D_6__uncultured bacterium
OTU_2094	0	0	0	0	0	0	0	0	1	0	0	1	0	0	0	0	1	0	D_0__Bacteria	D_1__Proteobacteria	D_2__Gammaproteobacteria	D_3__Oceanospirillales	D_4__Oceanospirillaceae	D_5__Marinospirillum
OTU_1457	1	2	0	2	2	0	0	2	1	0	1	1	0	1	1	2	2	5	D_0__Bacteria	D_1__Proteobacteria	D_2__Gammaproteobacteria	D_3__Oceanospirillales	D_4__Oceanospirillaceae	D_5__Nitrincola
OTU_1287	1	2	2	0	0	0	1	0	1	1	0	0	0	2	1	1	1	1	D_0__Bacteria	D_1__Proteobacteria	D_2__Gammaproteobacteria	D_3__Oceanospirillales	D_4__Oceanospirillaceae	D_5__Nitrincola
OTU_2215	0	0	0	0	0	0	0	1	0	0	1	0	0	0	0	1	1	0	D_0__Bacteria	D_1__Proteobacteria	D_2__Gammaproteobacteria	D_3__Order Incertae Sedis	D_4__Family Incertae Sedis	D_5__Marinicella
OTU_1654	0	0	1	0	0	0	0	0	0	0	0	0	3	0	0	1	0	0	D_0__Bacteria	D_1__Proteobacteria	D_2__Gammaproteobacteria	D_3__Pasteurellales	D_4__Pasteurellaceae	D_5__Haemophilus	D_6__uncultured bacterium
OTU_1166	0	1	0	0	1	0	1	0	0	0	0	0	31	3	1	2	0	0	D_0__Bacteria	D_1__Proteobacteria	D_2__Gammaproteobacteria	D_3__Pseudomonadales	D_4__Moraxellaceae	D_5__Acinetobacter	D_6__Acinetobacter baumannii
OTU_1863	0	0	0	0	0	0	0	0	0	0	0	0	0	0	0	0	0	0	D_0__Bacteria	D_1__Proteobacteria	D_2__Gammaproteobacteria	D_3__Pseudomonadales	D_4__Moraxellaceae	D_5__Acinetobacter	D_6__uncultured Acinetobacter sp.
OTU_2124	0	1	0	0	0	0	0	0	0	0	0	0	37	0	0	0	0	0	D_0__Bacteria	D_1__Proteobacteria	D_2__Gammaproteobacteria	D_3__Pseudomonadales	D_4__Moraxellaceae	D_5__Acinetobacter
OTU_2301	1	0	0	0	0	0	0	0	0	0	0	0	1	0	0	0	0	0	D_0__Bacteria	D_1__Proteobacteria	D_2__Gammaproteobacteria	D_3__Pseudomonadales	D_4__Moraxellaceae	D_5__Alkanindiges
OTU_171	0	0	0	0	0	0	0	1	0	0	0	0	0	0	0	0	0	0	D_0__Bacteria	D_1__Proteobacteria	D_2__Gammaproteobacteria	D_3__Pseudomonadales	D_4__Moraxellaceae	D_5__Moraxella
OTU_2191	0	0	0	0	0	0	0	0	0	0	0	0	3	0	0	0	0	0	D_0__Bacteria	D_1__Proteobacteria	D_2__Gammaproteobacteria	D_3__Pseudomonadales	D_4__Moraxellaceae	D_5__Psychrobacter
OTU_1607	0	0	0	0	0	0	0	0	0	0	0	0	0	0	0	0	0	0	D_0__Bacteria	D_1__Proteobacteria	D_2__Gammaproteobacteria	D_3__Pseudomonadales	D_4__Moraxellaceae	D_5__uncultured
OTU_1031	0	4	0	3	2	0	2	1	0	3	2	1	44	2	0	0	1	2	D_0__Bacteria	D_1__Proteobacteria	D_2__Gammaproteobacteria	D_3__Pseudomonadales	D_4__Pseudomonadaceae	D_5__Pseudomonas	D_6__Pseudomonas fluorescens
OTU_677	2	5	3	4	3	0	2	4	4	3	2	0	65	3	2	2	1	3	D_0__Bacteria	D_1__Proteobacteria	D_2__Gammaproteobacteria	D_3__Pseudomonadales	D_4__Pseudomonadaceae	D_5__Pseudomonas	D_6__uncultured bacterium
OTU_2212	0	0	1	0	0	0	0	0	0	1	0	0	0	1	0	0	0	1	D_0__Bacteria	D_1__Proteobacteria	D_2__Gammaproteobacteria	D_3__Pseudomonadales	D_4__Pseudomonadaceae	D_5__Pseudomonas	D_6__uncultured bacterium
OTU_1000	0	1	1	0	0	0	0	0	0	0	0	0	0	0	0	0	1	0	D_0__Bacteria	D_1__Proteobacteria	D_2__Gammaproteobacteria	D_3__Pseudomonadales	D_4__Pseudomonadaceae	D_5__Pseudomonas	D_6__uncultured bacterium
OTU_2236	0	1	0	0	2	0	0	0	0	1	0	1	5	4	0	0	0	2	D_0__Bacteria	D_1__Proteobacteria	D_2__Gammaproteobacteria	D_3__Pseudomonadales	D_4__Pseudomonadaceae	D_5__Pseudomonas
OTU_1389	0	0	0	0	2	0	0	0	0	0	0	1	0	1	1	2	1	0	D_0__Bacteria	D_1__Proteobacteria	D_2__Gammaproteobacteria	D_3__Pseudomonadales	D_4__Pseudomonadaceae	D_5__Pseudomonas
OTU_1949	0	0	0	0	0	0	0	0	0	0	0	0	0	0	0	0	0	0	D_0__Bacteria	D_1__Proteobacteria	D_2__Gammaproteobacteria	D_3__Thiotrichales	D_4__EV818SWSAP88	D_5__uncultured bacterium	D_6__uncultured bacterium
OTU_1456	0	2	2	0	1	0	0	0	3	1	0	0	3	1	0	0	0	0	D_0__Bacteria	D_1__Proteobacteria	D_2__Gammaproteobacteria	D_3__Thiotrichales	D_4__Piscirickettsiaceae	D_5__Thiomicrospira
OTU_1765	0	0	0	0	0	0	0	0	0	0	0	0	0	0	0	0	0	0	D_0__Bacteria	D_1__Proteobacteria	D_2__Gammaproteobacteria	D_3__Thiotrichales	D_4__Thiotrichaceae	D_5__Methylohalomonas
OTU_1106	2	3	1	0	0	0	0	0	0	0	0	0	0	2	7	1	1	2	D_0__Bacteria	D_1__Proteobacteria	D_2__Gammaproteobacteria	D_3__Thiotrichales	D_4__Thiotrichaceae	D_5__Thiothrix
OTU_1685	0	0	0	0	0	0	0	0	0	0	0	0	0	0	0	0	0	0	D_0__Bacteria	D_1__Proteobacteria	D_2__Gammaproteobacteria	D_3__Vibrionales	D_4__Vibrionaceae	D_5__Photobacterium	D_6__uncultured bacterium
OTU_1274	3	6	8	0	0	0	0	0	1	0	0	0	0	0	0	4	2	6	D_0__Bacteria	D_1__Proteobacteria	D_2__Gammaproteobacteria	D_3__Vibrionales	D_4__Vibrionaceae	D_5__Vibrio	D_6__Vibrio cholerae
OTU_1165	0	0	0	0	0	0	1	0	0	0	0	0	16	0	1	0	0	0	D_0__Bacteria	D_1__Proteobacteria	D_2__Gammaproteobacteria	D_3__Xanthomonadales	D_4__uncultured	D_5__uncultured bacterium	D_6__uncultured bacterium
OTU_2326	0	0	0	0	0	0	0	0	0	0	0	0	0	0	0	0	0	1	D_0__Bacteria	D_1__Proteobacteria	D_2__Gammaproteobacteria	D_3__Xanthomonadales	D_4__uncultured	D_5__uncultured bacterium	D_6__uncultured bacterium
OTU_1885	0	0	0	0	0	0	0	0	0	0	0	0	0	0	0	2	1	2	D_0__Bacteria	D_1__Proteobacteria	D_2__Gammaproteobacteria	D_3__Xanthomonadales	D_4__uncultured	D_5__uncultured gamma proteobacterium	D_6__uncultured gamma proteobacterium
OTU_1497	0	0	1	0	0	0	0	0	1	0	0	0	17	0	0	0	0	0	D_0__Bacteria	D_1__Proteobacteria	D_2__Gammaproteobacteria	D_3__Xanthomonadales	D_4__Xanthomonadaceae	D_5__Luteimonas
OTU_2188	0	0	0	0	0	0	0	0	0	0	0	0	4	0	0	0	0	0	D_0__Bacteria	D_1__Proteobacteria	D_2__Gammaproteobacteria	D_3__Xanthomonadales	D_4__Xanthomonadaceae	D_5__Lysobacter	D_6__uncultured bacterium
OTU_464	3	1	1	0	0	3	0	7	3	0	0	0	0	0	0	2	0	0	D_0__Bacteria	D_1__Proteobacteria	D_2__Gammaproteobacteria	D_3__Xanthomonadales	D_4__Xanthomonadaceae	D_5__Silanimonas
OTU_1343	0	0	1	0	1	0	0	1	0	0	0	0	7	0	1	0	0	0	D_0__Bacteria	D_1__Proteobacteria	D_2__Gammaproteobacteria	D_3__Xanthomonadales	D_4__Xanthomonadaceae	D_5__Stenotrophomonas	D_6__uncultured bacterium
OTU_202	0	0	0	0	0	0	0	0	0	0	0	1	0	0	0	1	0	0	D_0__Bacteria	D_1__Proteobacteria	D_2__Gammaproteobacteria	D_3__Xanthomonadales	D_4__Xanthomonadaceae	D_5__uncultured	D_6__uncultured bacterium
OTU_1864	0	0	0	0	0	0	0	0	0	0	0	0	0	0	0	2	2	0	D_0__Bacteria	D_1__Proteobacteria	D_2__Gammaproteobacteria	D_3__Xanthomonadales	D_4__Xanthomonadaceae	D_5__uncultured	D_6__uncultured bacterium
OTU_1113	0	0	0	0	0	0	0	0	0	0	0	0	0	0	0	0	0	0	D_0__Bacteria	D_1__Proteobacteria	D_2__Gammaproteobacteria	D_3__Xanthomonadales	D_4__Xanthomonadaceae	D_5__uncultured	D_6__uncultured bacterium
OTU_1488	0	0	0	0	0	0	0	0	0	0	0	0	0	0	0	0	0	0	D_0__Bacteria	D_1__Proteobacteria	D_2__Gammaproteobacteria	D_3__Xanthomonadales	D_4__Xanthomonadaceae
OTU_871	0	0	2	0	0	0	0	0	0	0	0	0	0	0	0	3	3	3	D_0__Bacteria	D_1__Proteobacteria	D_2__Gammaproteobacteria	D_3__Xanthomonadales	D_4__Xanthomonadales Incertae Sedis	D_5__Acidibacter	D_6__uncultured bacterium
OTU_1548	1	1	3	0	0	0	0	0	0	0	0	0	0	0	0	0	0	0	D_0__Bacteria	D_1__Proteobacteria	D_2__Gammaproteobacteria
OTU_857	0	0	0	0	0	0	1	0	0	2	1	9	0	0	0	0	0	0	D_0__Bacteria	D_1__Proteobacteria	D_2__TA18	D_3__uncultured bacterium	D_4__uncultured bacterium	D_5__uncultured bacterium	D_6__uncultured bacterium
OTU_798	0	0	0	0	0	0	0	0	0	0	0	0	0	9	22	0	1	2	D_0__Bacteria	D_1__Proteobacteria	D_2__TA18	D_3__uncultured bacterium	D_4__uncultured bacterium	D_5__uncultured bacterium	D_6__uncultured bacterium
OTU_826	0	1	0	0	0	0	0	0	0	0	0	0	0	3	0	1	1	0	D_0__Bacteria	D_1__Proteobacteria	D_2__TA18	D_3__uncultured bacterium	D_4__uncultured bacterium	D_5__uncultured bacterium	D_6__uncultured bacterium
OTU_655	15	18	17	5	2	0	5	3	1	4	1	12	0	0	1	0	0	0	D_0__Bacteria	D_1__Proteobacteria	D_2__TA18	D_3__uncultured bacterium	D_4__uncultured bacterium	D_5__uncultured bacterium	D_6__uncultured bacterium
OTU_639	6	3	4	0	0	0	0	0	0	0	0	0	0	0	2	7	11	4	D_0__Bacteria	D_1__Proteobacteria	D_2__TA18	D_3__uncultured bacterium	D_4__uncultured bacterium	D_5__uncultured bacterium	D_6__uncultured bacterium
OTU_894	2	2	0	0	0	0	2	0	0	0	0	1	0	0	0	0	0	0	D_0__Bacteria	D_1__Proteobacteria	D_2__TA18	D_3__uncultured bacterium	D_4__uncultured bacterium	D_5__uncultured bacterium	D_6__uncultured bacterium
OTU_2041	1	1	1	0	0	0	0	0	2	0	0	0	0	0	1	0	0	0	D_0__Bacteria	D_1__Proteobacteria	D_2__TA18	D_3__uncultured bacterium	D_4__uncultured bacterium	D_5__uncultured bacterium	D_6__uncultured bacterium
OTU_1896	0	0	0	0	0	0	0	0	0	0	0	0	0	0	0	0	0	0	D_0__Bacteria	D_1__Proteobacteria	D_2__TA18	D_3__uncultured bacterium	D_4__uncultured bacterium	D_5__uncultured bacterium	D_6__uncultured bacterium
OTU_1582	0	0	0	0	0	0	0	0	0	0	0	0	0	0	1	0	0	0	D_0__Bacteria	D_1__Proteobacteria	D_2__TA18	D_3__uncultured bacterium	D_4__uncultured bacterium	D_5__uncultured bacterium	D_6__uncultured bacterium
OTU_732	0	0	0	0	0	0	0	0	0	0	0	0	10	0	0	0	0	1	D_0__Bacteria	D_1__Proteobacteria	D_2__TA18	D_3__uncultured bacterium	D_4__uncultured bacterium	D_5__uncultured bacterium	D_6__uncultured bacterium
OTU_1433	1	0	0	0	0	0	0	0	0	0	0	0	0	0	0	0	2	1	D_0__Bacteria	D_1__Proteobacteria	D_2__TA18	D_3__uncultured bacterium	D_4__uncultured bacterium	D_5__uncultured bacterium	D_6__uncultured bacterium
OTU_929	0	0	1	0	0	0	0	0	0	0	0	0	0	1	0	1	1	0	D_0__Bacteria	D_1__Proteobacteria	D_2__TA18	D_3__uncultured bacterium	D_4__uncultured bacterium	D_5__uncultured bacterium	D_6__uncultured bacterium
OTU_1952	0	0	0	0	0	0	0	0	0	0	0	0	0	0	0	0	0	0	D_0__Bacteria	D_1__Proteobacteria	D_2__TA18	D_3__uncultured bacterium	D_4__uncultured bacterium	D_5__uncultured bacterium	D_6__uncultured bacterium
OTU_769	0	0	0	0	0	0	0	0	0	0	0	1	0	0	0	0	2	2	D_0__Bacteria	D_1__Proteobacteria	D_2__TA18	D_3__uncultured bacterium	D_4__uncultured bacterium	D_5__uncultured bacterium	D_6__uncultured bacterium
OTU_800	0	0	0	0	0	0	0	0	0	0	0	0	0	0	0	0	1	0	D_0__Bacteria	D_1__Proteobacteria	D_2__TA18	D_3__uncultured bacterium	D_4__uncultured bacterium	D_5__uncultured bacterium	D_6__uncultured bacterium
OTU_1602	0	0	0	0	0	0	0	0	0	0	0	0	0	0	0	7	1	2	D_0__Bacteria	D_1__Proteobacteria	D_2__TA18	D_3__uncultured bacterium	D_4__uncultured bacterium	D_5__uncultured bacterium	D_6__uncultured bacterium
OTU_1605	0	0	0	0	0	0	0	0	0	0	0	0	0	0	0	0	0	0	D_0__Bacteria	D_1__Proteobacteria	D_2__TA18	D_3__uncultured bacterium	D_4__uncultured bacterium	D_5__uncultured bacterium	D_6__uncultured bacterium
OTU_1198	1	0	0	0	0	0	0	0	0	0	0	0	0	6	0	0	0	0	D_0__Bacteria	D_1__Proteobacteria	D_2__TA18	D_3__uncultured delta proteobacterium	D_4__uncultured delta proteobacterium	D_5__uncultured delta proteobacterium	D_6__uncultured delta proteobacterium
OTU_1960	0	0	0	0	0	0	0	0	0	0	0	0	0	0	0	0	0	0	D_0__Bacteria	D_1__Proteobacteria	D_2__TA18	D_3__uncultured prokaryote	D_4__uncultured prokaryote	D_5__uncultured prokaryote	D_6__uncultured prokaryote
OTU_797	0	0	0	0	0	0	0	0	0	0	0	0	0	0	0	0	0	0	D_0__Bacteria	D_1__Proteobacteria	D_2__TA18
OTU_2131	0	0	0	0	0	0	0	0	0	0	0	0	0	0	0	0	0	0	D_0__Bacteria	D_1__Proteobacteria	D_2__TA18
OTU_2251	0	0	1	0	0	0	0	0	0	0	0	0	0	0	0	2	0	3	D_0__Bacteria	D_1__Proteobacteria	D_2__TA18
OTU_2400	0	0	0	0	0	0	2	0	1	4	0	1	0	0	1	0	2	1	D_0__Bacteria	D_1__Proteobacteria
OTU_2037	1	9	9	0	0	0	0	0	0	0	0	0	0	0	0	0	1	0	D_0__Bacteria	D_1__S2R-29	D_2__uncultured Aquificales bacterium	D_3__uncultured Aquificales bacterium	D_4__uncultured Aquificales bacterium	D_5__uncultured Aquificales bacterium	D_6__uncultured Aquificales bacterium
OTU_1063	7	8	11	0	0	0	0	0	0	0	0	0	0	0	0	0	0	0	D_0__Bacteria	D_1__S2R-29
OTU_753	0	0	0	0	0	0	0	0	0	0	0	0	11	0	0	0	0	0	D_0__Bacteria	D_1__SHA-109	D_2__uncultured bacterium	D_3__uncultured bacterium	D_4__uncultured bacterium	D_5__uncultured bacterium	D_6__uncultured bacterium
OTU_864	0	0	0	0	0	0	0	0	0	0	0	0	0	0	0	0	0	0	D_0__Bacteria	D_1__SHA-109	D_2__uncultured bacterium	D_3__uncultured bacterium	D_4__uncultured bacterium	D_5__uncultured bacterium	D_6__uncultured bacterium
OTU_978	0	0	0	0	0	0	0	0	0	0	0	0	0	0	0	0	0	0	D_0__Bacteria	D_1__SHA-109	D_2__uncultured bacterium	D_3__uncultured bacterium	D_4__uncultured bacterium	D_5__uncultured bacterium	D_6__uncultured bacterium
OTU_819	0	0	0	0	0	0	0	0	0	0	0	2	0	1	0	0	0	0	D_0__Bacteria	D_1__SHA-109	D_2__uncultured bacterium	D_3__uncultured bacterium	D_4__uncultured bacterium	D_5__uncultured bacterium	D_6__uncultured bacterium
OTU_934	1	0	0	0	0	0	0	0	0	0	0	0	0	0	0	0	0	0	D_0__Bacteria	D_1__SHA-109	D_2__uncultured bacterium	D_3__uncultured bacterium	D_4__uncultured bacterium	D_5__uncultured bacterium	D_6__uncultured bacterium
OTU_2175	0	0	0	0	0	0	0	0	0	0	0	0	0	0	0	0	0	0	D_0__Bacteria	D_1__SHA-109	D_2__uncultured bacterium	D_3__uncultured bacterium	D_4__uncultured bacterium	D_5__uncultured bacterium	D_6__uncultured bacterium
OTU_1005	0	0	0	0	0	0	0	0	0	0	0	0	0	0	0	0	0	0	D_0__Bacteria	D_1__SHA-109	D_2__uncultured bacterium	D_3__uncultured bacterium	D_4__uncultured bacterium	D_5__uncultured bacterium	D_6__uncultured bacterium
OTU_1043	0	0	0	0	0	0	0	0	0	0	0	0	0	0	0	0	0	0	D_0__Bacteria	D_1__SHA-109	D_2__uncultured bacterium	D_3__uncultured bacterium	D_4__uncultured bacterium	D_5__uncultured bacterium	D_6__uncultured bacterium
OTU_2321	0	0	1	0	0	0	0	0	0	0	0	0	0	0	0	0	0	0	D_0__Bacteria	D_1__SHA-109	D_2__uncultured bacterium	D_3__uncultured bacterium	D_4__uncultured bacterium	D_5__uncultured bacterium	D_6__uncultured bacterium
OTU_922	0	0	0	0	0	0	0	0	0	0	0	0	0	0	0	15	9	11	D_0__Bacteria	D_1__SHA-109	D_2__uncultured bacterium	D_3__uncultured bacterium	D_4__uncultured bacterium	D_5__uncultured bacterium	D_6__uncultured bacterium
OTU_12	1	1	0	0	0	0	0	0	0	0	0	0	0	32	12	0	0	1	D_0__Bacteria	D_1__SM2F11	D_2__uncultured delta proteobacterium	D_3__uncultured delta proteobacterium	D_4__uncultured delta proteobacterium	D_5__uncultured delta proteobacterium	D_6__uncultured delta proteobacterium
OTU_1794	0	0	0	0	0	0	0	0	0	0	0	0	0	0	0	0	0	0	D_0__Bacteria	D_1__Spirochaetae	D_2__Spirochaetes	D_3__Spirochaetales	D_4__Brevinemataceae	D_5__Brevinema
OTU_421	97	109	68	604	538	47	59	77	107	328	65	721	2	4	46	0	1	1	D_0__Bacteria	D_1__Spirochaetae	D_2__Spirochaetes	D_3__Spirochaetales	D_4__Leptospiraceae	D_5__Leptospira	D_6__uncultured bacterium
OTU_382	87	103	35	2661	1963	237	351	480	653	1241	226	1766	0	94	125	97	95	91	D_0__Bacteria	D_1__Spirochaetae	D_2__Spirochaetes	D_3__Spirochaetales	D_4__Leptospiraceae	D_5__Leptospira	D_6__uncultured bacterium
OTU_1334	2	0	0	29	27	1	6	15	10	20	3	24	0	0	2	0	1	0	D_0__Bacteria	D_1__Spirochaetae	D_2__Spirochaetes	D_3__Spirochaetales	D_4__Leptospiraceae	D_5__Leptospira
OTU_1459	1	0	0	0	0	0	7	0	0	13	0	0	0	0	0	5	4	4	D_0__Bacteria	D_1__Spirochaetae	D_2__Spirochaetes	D_3__Spirochaetales	D_4__Leptospiraceae	D_5__Turneriella
OTU_471	1	0	0	0	0	0	22	0	0	4	1	192	0	16	0	0	0	0	D_0__Bacteria	D_1__Spirochaetae	D_2__Spirochaetes	D_3__Spirochaetales	D_4__Leptospiraceae	D_5__uncultured	D_6__uncultured bacterium
OTU_879	0	0	0	0	0	0	0	0	0	1	0	37	0	1	0	0	0	0	D_0__Bacteria	D_1__Spirochaetae	D_2__Spirochaetes	D_3__Spirochaetales	D_4__Leptospiraceae	D_5__uncultured	D_6__uncultured bacterium
OTU_557	0	0	0	0	0	0	7	0	0	2	0	37	0	0	0	0	0	0	D_0__Bacteria	D_1__Spirochaetae	D_2__Spirochaetes	D_3__Spirochaetales	D_4__Leptospiraceae	D_5__uncultured	D_6__uncultured organism
OTU_1705	0	0	0	0	0	0	0	0	0	0	0	0	0	0	0	0	0	0	D_0__Bacteria	D_1__Spirochaetae	D_2__Spirochaetes	D_3__Spirochaetales	D_4__Leptospiraceae	D_5__uncultured	D_6__uncultured organism
OTU_914	0	0	0	0	0	0	1	0	0	2	0	7	0	2	0	0	0	0	D_0__Bacteria	D_1__Spirochaetae	D_2__Spirochaetes	D_3__Spirochaetales	D_4__Leptospiraceae	D_5__uncultured	D_6__uncultured organism
OTU_884	0	0	0	0	0	0	0	0	0	0	0	4	0	2	2	0	0	1	D_0__Bacteria	D_1__Spirochaetae	D_2__Spirochaetes	D_3__Spirochaetales	D_4__Leptospiraceae	D_5__uncultured
OTU_1093	0	1	0	0	0	0	3	0	0	48	1	28	0	4	5	0	0	1	D_0__Bacteria	D_1__Spirochaetae	D_2__Spirochaetes	D_3__Spirochaetales	D_4__PL-11B10	D_5__uncultured bacterium	D_6__uncultured bacterium
OTU_698	0	0	0	0	0	0	0	0	0	0	0	0	0	0	0	0	0	0	D_0__Bacteria	D_1__Spirochaetae	D_2__Spirochaetes	D_3__Spirochaetales	D_4__PL-11B10	D_5__uncultured bacterium	D_6__uncultured bacterium
OTU_1567	0	0	0	0	0	0	0	0	0	0	0	0	0	0	0	0	0	0	D_0__Bacteria	D_1__Spirochaetae	D_2__Spirochaetes	D_3__Spirochaetales	D_4__PL-11B10	D_5__uncultured bacterium	D_6__uncultured bacterium
OTU_1387	1	7	1	0	0	0	6	0	0	2	0	5	0	0	0	0	0	0	D_0__Bacteria	D_1__Spirochaetae	D_2__Spirochaetes	D_3__Spirochaetales	D_4__PL-11B10	D_5__uncultured bacterium	D_6__uncultured bacterium
OTU_1442	0	0	0	0	0	0	0	0	0	0	0	0	0	0	0	0	0	0	D_0__Bacteria	D_1__Spirochaetae	D_2__Spirochaetes	D_3__Spirochaetales	D_4__PL-11B10	D_5__uncultured bacterium	D_6__uncultured bacterium
OTU_2396	0	0	0	0	0	0	0	0	0	0	0	0	0	0	0	0	0	0	D_0__Bacteria	D_1__Spirochaetae	D_2__Spirochaetes	D_3__Spirochaetales	D_4__Spirochaetaceae	D_5__Salinispira
OTU_716	0	0	0	0	0	0	0	0	0	1	0	5	0	3	0	0	0	0	D_0__Bacteria	D_1__Spirochaetae	D_2__Spirochaetes	D_3__Spirochaetales	D_4__Spirochaetaceae	D_5__Spirochaeta 2	D_6__uncultured bacterium
OTU_481	1	0	0	1	0	0	36	0	1	156	51	172	0	11	4	0	0	0	D_0__Bacteria	D_1__Spirochaetae	D_2__Spirochaetes	D_3__Spirochaetales	D_4__Spirochaetaceae	D_5__Spirochaeta 2	D_6__uncultured bacterium
OTU_1347	0	0	0	0	0	0	1	0	0	0	0	8	0	1	0	0	0	0	D_0__Bacteria	D_1__Spirochaetae	D_2__Spirochaetes	D_3__Spirochaetales	D_4__Spirochaetaceae	D_5__Spirochaeta 2	D_6__uncultured organism
OTU_1869	0	0	1	0	0	0	0	0	0	0	0	0	0	0	0	0	0	0	D_0__Bacteria	D_1__Spirochaetae	D_2__Spirochaetes	D_3__Spirochaetales	D_4__Spirochaetaceae	D_5__Spirochaeta 2	D_6__uncultured organism
OTU_1288	1	1	0	0	0	0	0	0	0	0	0	9	0	0	0	0	0	0	D_0__Bacteria	D_1__Spirochaetae	D_2__Spirochaetes	D_3__Spirochaetales	D_4__Spirochaetaceae	D_5__Treponema
OTU_1469	0	0	0	0	0	0	0	0	0	0	0	14	0	0	0	0	0	0	D_0__Bacteria	D_1__Spirochaetae	D_2__Spirochaetes	D_3__Spirochaetales	D_4__Spirochaetaceae	D_5__Treponema
OTU_1558	2	0	0	0	0	0	3	0	0	1	0	16	0	0	0	0	0	0	D_0__Bacteria	D_1__Spirochaetae	D_2__Spirochaetes	D_3__Spirochaetales	D_4__Spirochaetaceae	D_5__uncultured	D_6__uncultured bacterium
OTU_616	0	0	0	0	0	0	0	0	0	0	0	7	26	2	0	0	0	0	D_0__Bacteria	D_1__Spirochaetae	D_2__Spirochaetes	D_3__Spirochaetales	D_4__Spirochaetaceae	D_5__uncultured	D_6__uncultured bacterium
OTU_679	0	0	1	0	0	0	17	0	0	45	2	115	0	1	0	0	0	0	D_0__Bacteria	D_1__Spirochaetae	D_2__Spirochaetes	D_3__Spirochaetales	D_4__Spirochaetaceae	D_5__uncultured	D_6__uncultured bacterium
OTU_1830	1	0	0	0	0	0	0	0	0	2	0	16	0	0	0	0	0	0	D_0__Bacteria	D_1__Spirochaetae	D_2__Spirochaetes	D_3__Spirochaetales	D_4__Spirochaetaceae	D_5__uncultured	D_6__uncultured bacterium
OTU_2432	0	0	0	0	0	0	0	0	0	0	0	0	0	0	0	0	0	0	D_0__Bacteria	D_1__Spirochaetae	D_2__Spirochaetes	D_3__Spirochaetales	D_4__Spirochaetaceae	D_5__uncultured	D_6__uncultured bacterium
OTU_425	0	0	0	0	0	0	0	0	0	0	0	0	55	0	0	0	1	0	D_0__Bacteria	D_1__Spirochaetae	D_2__Spirochaetes	D_3__Spirochaetales	D_4__Spirochaetaceae	D_5__uncultured	D_6__uncultured organism
OTU_479	0	4	0	0	0	0	11	0	0	6	0	580	0	4	0	0	0	0	D_0__Bacteria	D_1__Spirochaetae	D_2__Spirochaetes	D_3__Spirochaetales	D_4__Spirochaetales Incertae Sedis	D_5__Exilispira	D_6__uncultured bacterium
OTU_2505	0	0	1	0	0	0	0	0	0	0	0	0	0	0	0	0	0	0	D_0__Bacteria	D_1__Synergistetes	D_2__Synergistia	D_3__Synergistales	D_4__Synergistaceae	D_5__Aminiphilus
OTU_2049	0	0	0	0	0	0	1	0	0	0	0	6	0	0	0	0	0	0	D_0__Bacteria	D_1__Synergistetes	D_2__Synergistia	D_3__Synergistales	D_4__Synergistaceae	D_5__Thermanaerovibrio
OTU_439	1	0	0	0	0	0	0	1	0	0	1	0	0	6	2	1	0	0	D_0__Bacteria	D_1__TA06	D_2__uncultured bacterium	D_3__uncultured bacterium	D_4__uncultured bacterium	D_5__uncultured bacterium	D_6__uncultured bacterium
OTU_2466	0	0	0	0	0	0	0	0	0	0	0	0	0	4	0	0	0	0	D_0__Bacteria	D_1__TA06	D_2__uncultured bacterium	D_3__uncultured bacterium	D_4__uncultured bacterium	D_5__uncultured bacterium	D_6__uncultured bacterium
OTU_61	0	0	0	0	0	0	0	0	0	0	0	0	0	0	0	0	1	0	D_0__Bacteria	D_1__TA06	D_2__uncultured bacterium	D_3__uncultured bacterium	D_4__uncultured bacterium	D_5__uncultured bacterium	D_6__uncultured bacterium
OTU_1242	0	0	0	0	0	0	0	0	0	0	0	5	0	10	0	0	0	0	D_0__Bacteria	D_1__TA06	D_2__uncultured bacterium	D_3__uncultured bacterium	D_4__uncultured bacterium	D_5__uncultured bacterium	D_6__uncultured bacterium
OTU_2463	0	0	0	0	0	0	0	0	0	1	0	0	0	0	1	0	0	0	D_0__Bacteria	D_1__TA06	D_2__uncultured bacterium	D_3__uncultured bacterium	D_4__uncultured bacterium	D_5__uncultured bacterium	D_6__uncultured bacterium
OTU_83	0	0	0	0	0	0	0	0	0	0	0	0	0	0	0	1	0	0	D_0__Bacteria	D_1__TA06	D_2__uncultured bacterium	D_3__uncultured bacterium	D_4__uncultured bacterium	D_5__uncultured bacterium	D_6__uncultured bacterium
OTU_55	0	0	0	2	0	0	0	0	0	0	0	0	0	0	0	0	1	0	D_0__Bacteria	D_1__TA06	D_2__uncultured bacterium	D_3__uncultured bacterium	D_4__uncultured bacterium	D_5__uncultured bacterium	D_6__uncultured bacterium
OTU_818	0	0	0	0	0	0	0	0	0	0	0	4	0	0	0	0	0	0	D_0__Bacteria	D_1__TA06	D_2__uncultured bacterium	D_3__uncultured bacterium	D_4__uncultured bacterium	D_5__uncultured bacterium	D_6__uncultured bacterium
OTU_90	2	0	3	0	0	0	1	0	0	0	0	1	0	0	0	0	1	0	D_0__Bacteria	D_1__TA06	D_2__uncultured bacterium	D_3__uncultured bacterium	D_4__uncultured bacterium	D_5__uncultured bacterium	D_6__uncultured bacterium
OTU_2471	1	0	3	0	0	0	0	0	0	0	0	0	1	0	0	0	0	0	D_0__Bacteria	D_1__TA06	D_2__uncultured bacterium	D_3__uncultured bacterium	D_4__uncultured bacterium	D_5__uncultured bacterium	D_6__uncultured bacterium
OTU_2464	0	1	0	0	0	0	0	0	0	0	0	3	0	2	1	0	0	0	D_0__Bacteria	D_1__TA06	D_2__uncultured bacterium	D_3__uncultured bacterium	D_4__uncultured bacterium	D_5__uncultured bacterium	D_6__uncultured bacterium
OTU_1992	0	0	0	0	0	0	0	0	0	0	0	0	0	0	0	0	0	0	D_0__Bacteria	D_1__TA06	D_2__uncultured bacterium	D_3__uncultured bacterium	D_4__uncultured bacterium	D_5__uncultured bacterium	D_6__uncultured bacterium
OTU_2467	0	1	0	0	0	0	0	0	0	0	0	0	0	2	0	0	0	0	D_0__Bacteria	D_1__TA06	D_2__uncultured bacterium	D_3__uncultured bacterium	D_4__uncultured bacterium	D_5__uncultured bacterium	D_6__uncultured bacterium
OTU_1542	0	0	0	0	0	0	0	0	0	0	0	0	0	0	0	0	0	0	D_0__Bacteria	D_1__TA06	D_2__uncultured bacterium	D_3__uncultured bacterium	D_4__uncultured bacterium	D_5__uncultured bacterium	D_6__uncultured bacterium
OTU_674	0	0	0	1	0	0	0	0	0	0	0	0	0	0	0	0	0	0	D_0__Bacteria	D_1__TA06	D_2__uncultured bacterium	D_3__uncultured bacterium	D_4__uncultured bacterium	D_5__uncultured bacterium	D_6__uncultured bacterium
OTU_2510	0	0	0	0	0	0	0	0	0	0	0	0	0	0	0	0	0	0	D_0__Bacteria	D_1__TA06	D_2__uncultured bacterium	D_3__uncultured bacterium	D_4__uncultured bacterium	D_5__uncultured bacterium	D_6__uncultured bacterium
OTU_2494	0	0	0	0	0	0	0	0	0	0	0	0	0	0	0	0	0	0	D_0__Bacteria	D_1__TA06	D_2__uncultured bacterium	D_3__uncultured bacterium	D_4__uncultured bacterium	D_5__uncultured bacterium	D_6__uncultured bacterium
OTU_2492	0	0	0	0	0	0	0	0	0	0	0	0	0	0	0	0	0	0	D_0__Bacteria	D_1__TA06	D_2__uncultured bacterium	D_3__uncultured bacterium	D_4__uncultured bacterium	D_5__uncultured bacterium	D_6__uncultured bacterium
OTU_1382	0	0	0	0	0	0	0	0	0	0	0	0	0	0	0	0	0	0	D_0__Bacteria	D_1__TA06	D_2__uncultured bacterium	D_3__uncultured bacterium	D_4__uncultured bacterium	D_5__uncultured bacterium	D_6__uncultured bacterium
OTU_2497	0	0	0	0	0	0	0	0	0	0	0	0	0	0	0	0	0	0	D_0__Bacteria	D_1__TA06	D_2__uncultured bacterium	D_3__uncultured bacterium	D_4__uncultured bacterium	D_5__uncultured bacterium	D_6__uncultured bacterium
OTU_2447	0	0	0	0	0	0	0	0	0	0	0	0	0	0	0	0	0	0	D_0__Bacteria	D_1__TA06	D_2__uncultured bacterium	D_3__uncultured bacterium	D_4__uncultured bacterium	D_5__uncultured bacterium	D_6__uncultured bacterium
OTU_1067	0	0	0	0	0	0	0	0	0	0	0	0	0	0	0	0	0	0	D_0__Bacteria	D_1__TA06	D_2__uncultured bacterium	D_3__uncultured bacterium	D_4__uncultured bacterium	D_5__uncultured bacterium	D_6__uncultured bacterium
OTU_1547	0	0	0	0	0	0	0	0	0	0	0	0	0	0	0	0	0	0	D_0__Bacteria	D_1__TA06	D_2__uncultured bacterium	D_3__uncultured bacterium	D_4__uncultured bacterium	D_5__uncultured bacterium	D_6__uncultured bacterium
OTU_1595	0	0	0	0	0	0	0	0	0	0	0	0	0	0	0	0	0	0	D_0__Bacteria	D_1__TA06	D_2__uncultured bacterium	D_3__uncultured bacterium	D_4__uncultured bacterium	D_5__uncultured bacterium	D_6__uncultured bacterium
OTU_2495	0	0	0	0	0	0	0	0	0	0	0	0	0	0	0	0	0	0	D_0__Bacteria	D_1__TA06	D_2__uncultured bacterium	D_3__uncultured bacterium	D_4__uncultured bacterium	D_5__uncultured bacterium	D_6__uncultured bacterium
OTU_1416	0	0	0	0	0	0	0	0	0	0	0	0	0	0	0	0	0	0	D_0__Bacteria	D_1__TA06	D_2__uncultured soil bacterium	D_3__uncultured soil bacterium	D_4__uncultured soil bacterium	D_5__uncultured soil bacterium	D_6__uncultured soil bacterium
OTU_2454	0	0	0	0	0	0	0	0	0	0	0	0	0	0	0	0	0	0	D_0__Bacteria	D_1__TA06
OTU_2119	0	0	1	0	0	0	0	0	1	1	1	0	1	3	0	0	0	0	D_0__Bacteria	D_1__Tenericutes	D_2__Mollicutes	D_3__NB1-n	D_4__uncultured bacterium	D_5__uncultured bacterium	D_6__uncultured bacterium
OTU_1396	1	1	0	1	0	0	0	2	0	2	1	2	0	2	2	1	2	1	D_0__Bacteria	D_1__Tenericutes	D_2__Mollicutes	D_3__NB1-n	D_4__uncultured bacterium	D_5__uncultured bacterium	D_6__uncultured bacterium
OTU_933	0	1	0	0	0	0	0	0	0	0	0	0	0	0	0	0	0	1	D_0__Bacteria	D_1__Thermodesulfobacteria	D_2__Thermodesulfobacteria	D_3__Thermodesulfobacteriales	D_4__Thermodesulfobacteriaceae	D_5__Caldimicrobium	D_6__uncultured bacterium
OTU_1738	0	0	0	0	0	0	0	0	0	0	0	0	0	0	0	0	0	0	D_0__Bacteria	D_1__Thermodesulfobacteria	D_2__Thermodesulfobacteria	D_3__Thermodesulfobacteriales	D_4__Thermodesulfobacteriaceae	D_5__Caldimicrobium	D_6__uncultured bacterium
OTU_2031	14	35	38	0	1	0	1	0	1	0	0	1	0	1	4	2	0	1	D_0__Bacteria	D_1__Thermodesulfobacteria	D_2__Thermodesulfobacteria	D_3__Thermodesulfobacteriales	D_4__Thermodesulfobacteriaceae	D_5__Caldimicrobium	D_6__uncultured Geothermobacterium sp.
OTU_662	51	69	72	8	9	1	6	4	5	5	4	8	4	13	8	5	6	8	D_0__Bacteria	D_1__Thermodesulfobacteria	D_2__Thermodesulfobacteria	D_3__Thermodesulfobacteriales	D_4__Thermodesulfobacteriaceae	D_5__Caldimicrobium	D_6__uncultured Geothermobacterium sp.
OTU_2223	1	0	0	0	0	0	0	0	0	0	0	0	0	0	0	0	0	0	D_0__Bacteria	D_1__Thermotogae	D_2__Thermotogae	D_3__Thermotogales	D_4__Thermotogaceae	D_5__EM3	D_6__candidate division OP2 clone OPB25
OTU_255	26	18	9	4	6	0	6	3	10	10	5	8	7	6	6	7	5	3	D_0__Bacteria	D_1__Thermotogae	D_2__Thermotogae	D_3__Thermotogales	D_4__Thermotogaceae	D_5__EM3	D_6__uncultured bacterium
OTU_1503	1	0	0	0	0	0	3	1	0	14	0	6	0	0	0	1	0	0	D_0__Bacteria	D_1__Thermotogae	D_2__Thermotogae	D_3__Thermotogales	D_4__Thermotogaceae	D_5__EM3	D_6__uncultured bacterium
OTU_1592	6	2	1	0	1	0	0	0	0	0	0	0	0	0	0	0	0	0	D_0__Bacteria	D_1__Thermotogae	D_2__Thermotogae	D_3__Thermotogales	D_4__Thermotogaceae	D_5__EM3	D_6__uncultured bacterium
OTU_433	0	1	0	0	1	0	0	1	0	1	1	0	2	1	0	0	1	0	D_0__Bacteria	D_1__Thermotogae	D_2__Thermotogae	D_3__Thermotogales	D_4__Thermotogaceae	D_5__EM3	D_6__uncultured bacterium
OTU_525	1	0	0	1	0	0	0	1	0	0	0	0	0	0	0	0	1	0	D_0__Bacteria	D_1__Thermotogae	D_2__Thermotogae	D_3__Thermotogales	D_4__Thermotogaceae	D_5__EM3	D_6__uncultured bacterium
OTU_1143	0	0	0	1	0	0	0	0	0	0	0	0	0	0	0	0	0	0	D_0__Bacteria	D_1__Thermotogae	D_2__Thermotogae	D_3__Thermotogales	D_4__Thermotogaceae	D_5__EM3	D_6__uncultured bacterium
OTU_2334	0	0	0	0	0	0	0	0	0	0	0	0	0	0	0	0	0	0	D_0__Bacteria	D_1__Thermotogae	D_2__Thermotogae	D_3__Thermotogales	D_4__Thermotogaceae	D_5__EM3	D_6__uncultured bacterium
OTU_1967	0	0	0	0	0	0	0	0	0	0	0	0	0	0	0	0	0	0	D_0__Bacteria	D_1__Thermotogae	D_2__Thermotogae	D_3__Thermotogales	D_4__Thermotogaceae	D_5__EM3	D_6__uncultured bacterium
OTU_1549	2	7	14	0	0	0	0	0	0	0	0	1	1	0	0	0	1	0	D_0__Bacteria	D_1__Thermotogae	D_2__Thermotogae	D_3__Thermotogales	D_4__Thermotogaceae	D_5__Fervidobacterium	D_6__uncultured bacterium
OTU_973	3	3	5	2	0	0	0	0	0	0	0	0	1	0	0	0	0	1	D_0__Bacteria	D_1__Thermotogae	D_2__Thermotogae	D_3__Thermotogales	D_4__Thermotogaceae	D_5__Fervidobacterium
OTU_451	0	0	0	0	0	0	0	0	0	0	0	0	263	0	0	1	0	1	D_0__Bacteria	D_1__Thermotogae	D_2__Thermotogae	D_3__Thermotogales	D_4__Thermotogaceae	D_5__GAL15	D_6__uncultured bacterium
OTU_1301	0	1	0	0	0	0	0	0	0	0	0	0	217	0	0	0	0	0	D_0__Bacteria	D_1__Thermotogae	D_2__Thermotogae	D_3__Thermotogales	D_4__Thermotogaceae	D_5__GAL15	D_6__uncultured bacterium
OTU_545	0	0	0	1	0	0	0	0	0	0	0	0	32	0	0	0	0	0	D_0__Bacteria	D_1__Thermotogae	D_2__Thermotogae	D_3__Thermotogales	D_4__Thermotogaceae	D_5__GAL15	D_6__uncultured bacterium
OTU_909	0	0	0	0	0	0	0	0	0	0	0	0	0	1	0	0	0	0	D_0__Bacteria	D_1__Thermotogae	D_2__Thermotogae	D_3__Thermotogales	D_4__Thermotogaceae	D_5__GAL15	D_6__uncultured bacterium
OTU_2120	0	0	0	0	0	0	0	0	0	0	0	0	0	0	0	0	0	0	D_0__Bacteria	D_1__Thermotogae	D_2__Thermotogae	D_3__Thermotogales	D_4__Thermotogaceae	D_5__GAL15	D_6__uncultured bacterium
OTU_905	0	0	0	0	0	0	0	0	0	0	0	0	0	0	0	0	0	0	D_0__Bacteria	D_1__Thermotogae	D_2__Thermotogae	D_3__Thermotogales	D_4__Thermotogaceae	D_5__GAL15	D_6__uncultured bacterium
OTU_532	1	3	1	0	0	0	0	0	0	0	0	0	0	0	1	0	0	2	D_0__Bacteria	D_1__Thermotogae	D_2__Thermotogae	D_3__Thermotogales	D_4__Thermotogaceae	D_5__Pseudothermotoga
OTU_444	0	0	0	0	1	0	0	0	0	0	0	0	0	1	0	1	2	3	D_0__Bacteria	D_1__TM6	D_2__uncultured bacterium	D_3__uncultured bacterium	D_4__uncultured bacterium	D_5__uncultured bacterium	D_6__uncultured bacterium
OTU_2186	0	0	0	0	0	0	0	0	0	0	0	0	8	0	0	0	0	0	D_0__Bacteria	D_1__TM6	D_2__uncultured bacterium	D_3__uncultured bacterium	D_4__uncultured bacterium	D_5__uncultured bacterium	D_6__uncultured bacterium
OTU_1079	0	0	0	0	0	0	0	0	0	0	0	0	0	0	0	0	0	0	D_0__Bacteria	D_1__TM6	D_2__uncultured bacterium	D_3__uncultured bacterium	D_4__uncultured bacterium	D_5__uncultured bacterium	D_6__uncultured bacterium
OTU_1678	0	0	0	0	0	0	0	0	0	0	0	0	0	0	0	0	0	0	D_0__Bacteria	D_1__TM6	D_2__uncultured bacterium	D_3__uncultured bacterium	D_4__uncultured bacterium	D_5__uncultured bacterium	D_6__uncultured bacterium
OTU_1195	0	0	1	0	0	0	0	0	0	0	0	0	0	0	0	0	0	0	D_0__Bacteria	D_1__TM6	D_2__uncultured bacterium	D_3__uncultured bacterium	D_4__uncultured bacterium	D_5__uncultured bacterium	D_6__uncultured bacterium
OTU_2211	0	0	0	0	0	1	0	0	0	1	0	0	0	0	0	0	0	0	D_0__Bacteria	D_1__TM6	D_2__uncultured bacterium	D_3__uncultured bacterium	D_4__uncultured bacterium	D_5__uncultured bacterium	D_6__uncultured bacterium
OTU_1183	0	1	0	0	0	0	0	0	0	0	0	0	0	0	0	0	0	0	D_0__Bacteria	D_1__TM6	D_2__uncultured bacterium	D_3__uncultured bacterium	D_4__uncultured bacterium	D_5__uncultured bacterium	D_6__uncultured bacterium
OTU_757	0	0	0	0	0	0	0	0	0	0	0	0	0	0	0	0	0	0	D_0__Bacteria	D_1__TM6	D_2__uncultured bacterium	D_3__uncultured bacterium	D_4__uncultured bacterium	D_5__uncultured bacterium	D_6__uncultured bacterium
OTU_1205	0	0	0	0	0	0	0	0	0	0	0	0	0	0	0	0	0	0	D_0__Bacteria	D_1__TM6	D_2__uncultured bacterium	D_3__uncultured bacterium	D_4__uncultured bacterium	D_5__uncultured bacterium	D_6__uncultured bacterium
OTU_1117	0	0	0	0	0	0	0	0	0	0	0	0	0	0	0	0	0	0	D_0__Bacteria	D_1__TM6	D_2__uncultured bacterium	D_3__uncultured bacterium	D_4__uncultured bacterium	D_5__uncultured bacterium	D_6__uncultured bacterium
OTU_2324	0	0	0	0	0	0	0	0	0	0	0	0	0	0	0	0	0	0	D_0__Bacteria	D_1__TM6	D_2__uncultured bacterium	D_3__uncultured bacterium	D_4__uncultured bacterium	D_5__uncultured bacterium	D_6__uncultured bacterium
OTU_1516	0	0	0	0	0	0	0	0	0	0	0	0	0	0	0	0	0	0	D_0__Bacteria	D_1__TM6	D_2__uncultured bacterium	D_3__uncultured bacterium	D_4__uncultured bacterium	D_5__uncultured bacterium	D_6__uncultured bacterium
OTU_533	0	0	2	0	0	0	1	0	0	0	3	37	0	4	10	8	7	10	D_0__Bacteria	D_1__Verrucomicrobia	D_2__OPB35 soil group	D_3__uncultured bacterium	D_4__uncultured bacterium	D_5__uncultured bacterium	D_6__uncultured bacterium
OTU_2070	0	0	0	0	0	0	0	0	0	0	0	0	0	0	0	0	0	0	D_0__Bacteria	D_1__Verrucomicrobia	D_2__OPB35 soil group	D_3__uncultured bacterium	D_4__uncultured bacterium	D_5__uncultured bacterium	D_6__uncultured bacterium
OTU_1462	0	0	0	0	0	0	0	0	0	0	0	0	0	2	0	0	0	0	D_0__Bacteria	D_1__Verrucomicrobia	D_2__OPB35 soil group	D_3__uncultured bacterium	D_4__uncultured bacterium	D_5__uncultured bacterium	D_6__uncultured bacterium
OTU_1535	0	0	0	0	0	0	0	0	0	0	0	0	0	0	0	0	0	0	D_0__Bacteria	D_1__Verrucomicrobia	D_2__OPB35 soil group	D_3__uncultured bacterium	D_4__uncultured bacterium	D_5__uncultured bacterium	D_6__uncultured bacterium
OTU_799	2	2	4	0	0	0	0	0	0	0	0	0	0	0	0	0	1	1	D_0__Bacteria	D_1__Verrucomicrobia	D_2__OPB35 soil group	D_3__uncultured bacterium	D_4__uncultured bacterium	D_5__uncultured bacterium	D_6__uncultured bacterium
OTU_2023	1	1	0	0	0	0	0	0	0	0	0	0	0	0	0	0	0	0	D_0__Bacteria	D_1__Verrucomicrobia	D_2__OPB35 soil group	D_3__uncultured bacterium	D_4__uncultured bacterium	D_5__uncultured bacterium	D_6__uncultured bacterium
OTU_477	0	1	0	0	0	0	0	0	0	0	0	0	0	0	1	1	0	0	D_0__Bacteria	D_1__Verrucomicrobia	D_2__OPB35 soil group	D_3__uncultured bacterium	D_4__uncultured bacterium	D_5__uncultured bacterium	D_6__uncultured bacterium
OTU_2025	1	1	0	0	0	0	0	0	0	0	0	0	0	0	0	0	0	0	D_0__Bacteria	D_1__Verrucomicrobia	D_2__OPB35 soil group	D_3__uncultured bacterium	D_4__uncultured bacterium	D_5__uncultured bacterium	D_6__uncultured bacterium
OTU_1999	0	0	0	0	0	0	0	0	0	0	0	0	0	1	0	0	0	0	D_0__Bacteria	D_1__Verrucomicrobia	D_2__OPB35 soil group	D_3__uncultured bacterium	D_4__uncultured bacterium	D_5__uncultured bacterium	D_6__uncultured bacterium
OTU_1463	0	0	0	0	0	0	0	0	0	0	0	0	0	0	0	0	0	0	D_0__Bacteria	D_1__Verrucomicrobia	D_2__OPB35 soil group	D_3__uncultured bacterium	D_4__uncultured bacterium	D_5__uncultured bacterium	D_6__uncultured bacterium
OTU_1610	0	0	0	0	0	0	0	0	0	0	0	0	0	0	0	0	0	0	D_0__Bacteria	D_1__Verrucomicrobia	D_2__OPB35 soil group	D_3__uncultured bacterium	D_4__uncultured bacterium	D_5__uncultured bacterium	D_6__uncultured bacterium
OTU_1038	0	0	0	0	0	0	0	0	0	0	0	0	0	0	0	0	0	0	D_0__Bacteria	D_1__Verrucomicrobia	D_2__OPB35 soil group	D_3__uncultured bacterium	D_4__uncultured bacterium	D_5__uncultured bacterium	D_6__uncultured bacterium
OTU_1600	0	0	0	0	0	0	0	0	0	0	0	0	0	0	0	3	3	3	D_0__Bacteria	D_1__Verrucomicrobia	D_2__OPB35 soil group	D_3__uncultured bacterium	D_4__uncultured bacterium	D_5__uncultured bacterium	D_6__uncultured bacterium
OTU_1010	0	0	0	0	0	0	0	0	0	0	0	0	8	0	0	0	1	0	D_0__Bacteria	D_1__Verrucomicrobia	D_2__OPB35 soil group	D_3__Unknown Order	D_4__Unknown Family	D_5__Pedosphaera	D_6__Pedosphaera parvula Ellin514
OTU_524	0	0	0	0	0	0	0	0	0	1	0	1	0	17	7	10	19	8	D_0__Bacteria	D_1__Verrucomicrobia	D_2__OPB35 soil group
OTU_1495	1	0	0	0	0	0	0	0	0	0	0	0	13	0	0	0	0	0	D_0__Bacteria	D_1__Verrucomicrobia	D_2__Opitutae	D_3__Opitutales	D_4__Opitutaceae	D_5__Opitutus	D_6__uncultured bacterium
OTU_1204	0	0	0	0	0	0	0	0	0	0	0	0	0	0	0	6	4	2	D_0__Bacteria	D_1__Verrucomicrobia	D_2__Opitutae	D_3__Opitutales	D_4__Opitutaceae	D_5__Opitutus	D_6__uncultured bacterium
OTU_1086	0	1	1	0	0	0	0	0	0	0	0	0	0	0	0	9	9	3	D_0__Bacteria	D_1__Verrucomicrobia	D_2__Opitutae	D_3__Opitutales	D_4__Opitutaceae	D_5__Opitutus	D_6__uncultured Verrucomicrobium sp.
OTU_2196	0	0	0	0	0	0	0	0	0	1	0	0	0	1	0	0	0	0	D_0__Bacteria	D_1__Verrucomicrobia	D_2__Opitutae	D_3__Puniceicoccales	D_4__Puniceicoccaceae	D_5__Cerasicoccus	D_6__uncultured organism
OTU_1362	0	0	0	0	0	0	0	0	0	0	0	0	0	0	0	4	5	3	D_0__Bacteria	D_1__Verrucomicrobia	D_2__Opitutae	D_3__Puniceicoccales	D_4__Puniceicoccaceae	D_5__Cerasicoccus	D_6__uncultured organism
OTU_430	1	1	0	0	1	0	5	0	1	3	8	39	0	15	74	97	112	86	D_0__Bacteria	D_1__Verrucomicrobia	D_2__S-BQ2-57 soil group	D_3__uncultured bacterium	D_4__uncultured bacterium	D_5__uncultured bacterium	D_6__uncultured bacterium
OTU_606	0	0	0	0	0	0	0	0	0	0	0	0	0	0	4	5	2	1	D_0__Bacteria	D_1__Verrucomicrobia	D_2__S-BQ2-57 soil group	D_3__uncultured bacterium	D_4__uncultured bacterium	D_5__uncultured bacterium	D_6__uncultured bacterium
OTU_1893	1	1	1	0	0	0	0	0	0	0	0	2	0	0	0	0	0	0	D_0__Bacteria	D_1__Verrucomicrobia	D_2__S-BQ2-57 soil group	D_3__uncultured bacterium	D_4__uncultured bacterium	D_5__uncultured bacterium	D_6__uncultured bacterium
OTU_1599	0	0	0	0	0	0	0	0	0	0	0	0	0	0	1	11	9	10	D_0__Bacteria	D_1__Verrucomicrobia	D_2__S-BQ2-57 soil group	D_3__uncultured bacterium	D_4__uncultured bacterium	D_5__uncultured bacterium	D_6__uncultured bacterium
OTU_760	0	0	0	0	0	0	0	0	0	0	0	0	0	0	3	1	2	2	D_0__Bacteria	D_1__Verrucomicrobia	D_2__S-BQ2-57 soil group	D_3__uncultured bacterium	D_4__uncultured bacterium	D_5__uncultured bacterium	D_6__uncultured bacterium
OTU_971	0	0	0	0	0	0	0	0	0	1	0	0	0	0	0	0	0	0	D_0__Bacteria	D_1__Verrucomicrobia	D_2__S-BQ2-57 soil group	D_3__uncultured bacterium	D_4__uncultured bacterium	D_5__uncultured bacterium	D_6__uncultured bacterium
OTU_1196	0	0	0	0	0	0	0	0	0	0	0	0	1	0	0	0	0	0	D_0__Bacteria	D_1__Verrucomicrobia	D_2__S-BQ2-57 soil group	D_3__uncultured bacterium	D_4__uncultured bacterium	D_5__uncultured bacterium	D_6__uncultured bacterium
OTU_2290	0	0	0	0	0	0	0	0	0	0	0	0	0	0	0	13	10	15	D_0__Bacteria	D_1__Verrucomicrobia	D_2__S-BQ2-57 soil group	D_3__uncultured bacterium	D_4__uncultured bacterium	D_5__uncultured bacterium	D_6__uncultured bacterium
OTU_2391	0	0	0	0	0	0	0	0	0	0	0	0	0	0	0	2	1	0	D_0__Bacteria	D_1__Verrucomicrobia	D_2__S-BQ2-57 soil group	D_3__uncultured bacterium	D_4__uncultured bacterium	D_5__uncultured bacterium	D_6__uncultured bacterium
OTU_870	0	0	0	0	0	0	0	0	0	0	0	3	0	1	0	0	0	0	D_0__Bacteria	D_1__Verrucomicrobia	D_2__S-BQ2-57 soil group	D_3__uncultured Verrucomicrobium sp.	D_4__uncultured Verrucomicrobium sp.	D_5__uncultured Verrucomicrobium sp.	D_6__uncultured Verrucomicrobium sp.
OTU_462	23	48	33	181	188	29	149	192	384	159	25	152	0	52	6	9	9	4	D_0__Bacteria	D_1__Verrucomicrobia	D_2__Spartobacteria	D_3__Chthoniobacterales	D_4__01D2Z36	D_5__uncultured Verrucomicrobia bacterium	D_6__uncultured Verrucomicrobia bacterium
OTU_693	0	0	0	0	0	0	0	0	0	0	0	0	0	46	23	47	32	20	D_0__Bacteria	D_1__Verrucomicrobia	D_2__Spartobacteria	D_3__Chthoniobacterales	D_4__01D2Z36
OTU_2330	0	0	1	0	0	0	0	0	0	0	0	0	0	0	0	0	0	0	D_0__Bacteria	D_1__Verrucomicrobia	D_2__Spartobacteria	D_3__Chthoniobacterales	D_4__Chthoniobacteraceae	D_5__Chthoniobacter	D_6__uncultured bacterium
OTU_384	0	5	1	16	5	2	3	15	30	11	27	8	0	268	476	587	1008	1199	D_0__Bacteria	D_1__Verrucomicrobia	D_2__Spartobacteria	D_3__Chthoniobacterales	D_4__DA101 soil group
OTU_1026	0	0	1	0	0	0	0	0	0	0	1	0	0	1	0	1	2	5	D_0__Bacteria	D_1__Verrucomicrobia	D_2__Spartobacteria	D_3__Chthoniobacterales	D_4__DA101 soil group
OTU_968	2	1	2	0	0	0	1	0	0	0	0	0	0	6	42	15	14	10	D_0__Bacteria	D_1__Verrucomicrobia	D_2__Spartobacteria	D_3__Chthoniobacterales	D_4__FukuN18 freshwater group	D_5__uncultured bacterium	D_6__uncultured bacterium
OTU_2257	0	0	0	0	0	0	0	0	0	0	0	0	0	0	0	1	4	5	D_0__Bacteria	D_1__Verrucomicrobia	D_2__Spartobacteria	D_3__Chthoniobacterales	D_4__FukuN18 freshwater group	D_5__uncultured bacterium	D_6__uncultured bacterium
OTU_1018	0	0	0	0	0	0	0	0	0	0	0	0	0	0	0	7	3	3	D_0__Bacteria	D_1__Verrucomicrobia	D_2__Spartobacteria	D_3__Chthoniobacterales	D_4__FukuN18 freshwater group
OTU_687	8	15	16	47	65	7	7	41	26	12	3	7	0	2	0	4	3	2	D_0__Bacteria	D_1__Verrucomicrobia	D_2__Spartobacteria	D_3__Chthoniobacterales	D_4__Xiphinematobacteraceae	D_5__Candidatus Xiphinematobacter	D_6__uncultured bacterium
OTU_1313	0	1	0	0	0	0	0	0	0	0	0	0	0	0	0	1	1	6	D_0__Bacteria	D_1__Verrucomicrobia	D_2__Spartobacteria	D_3__Chthoniobacterales	D_4__Xiphinematobacteraceae	D_5__Candidatus Xiphinematobacter	D_6__uncultured bacterium
OTU_1097	1	0	0	0	0	0	0	0	0	0	0	0	0	2	0	6	5	2	D_0__Bacteria	D_1__Verrucomicrobia	D_2__Spartobacteria	D_3__Chthoniobacterales	D_4__Xiphinematobacteraceae	D_5__Candidatus Xiphinematobacter	D_6__uncultured bacterium
OTU_1293	0	0	0	0	0	0	0	0	0	0	0	0	0	0	1	3	0	1	D_0__Bacteria	D_1__Verrucomicrobia	D_2__Spartobacteria	D_3__Chthoniobacterales
OTU_804	0	2	3	1	0	0	0	0	0	0	0	0	0	28	77	1	0	1	D_0__Bacteria	D_1__Verrucomicrobia	D_2__Verrucomicrobia Incertae Sedis	D_3__Unknown Order	D_4__Unknown Family	D_5__Candidatus Methylacidiphilum	D_6__uncultured bacterium
OTU_1240	0	0	0	0	0	0	0	0	0	0	0	2	0	1	0	0	0	0	D_0__Bacteria	D_1__Verrucomicrobia	D_2__Verrucomicrobia Incertae Sedis	D_3__Unknown Order	D_4__Unknown Family	D_5__Candidatus Methylacidiphilum	D_6__uncultured bacterium
OTU_1510	2	2	2	0	0	0	0	0	0	0	0	0	0	0	0	8	17	2	D_0__Bacteria	D_1__Verrucomicrobia	D_2__Verrucomicrobia Incertae Sedis	D_3__Unknown Order	D_4__Unknown Family	D_5__Candidatus Methylacidiphilum	D_6__uncultured bacterium
OTU_999	0	0	0	0	0	0	0	0	0	0	0	0	0	0	0	7	1	4	D_0__Bacteria	D_1__Verrucomicrobia	D_2__Verrucomicrobia Incertae Sedis	D_3__Unknown Order	D_4__Unknown Family	D_5__Candidatus Methylacidiphilum	D_6__uncultured bacterium
OTU_2286	0	0	0	0	0	0	0	0	0	0	0	0	0	0	0	0	0	0	D_0__Bacteria	D_1__Verrucomicrobia	D_2__Verrucomicrobia Incertae Sedis	D_3__Unknown Order	D_4__Unknown Family	D_5__Candidatus Methylacidiphilum	D_6__uncultured bacterium
OTU_1502	0	0	0	0	0	0	0	0	0	0	0	0	0	4	0	0	0	0	D_0__Bacteria	D_1__Verrucomicrobia	D_2__Verrucomicrobia Incertae Sedis	D_3__Unknown Order	D_4__Unknown Family	D_5__Candidatus Methylacidiphilum	D_6__uncultured Verrucomicrobia bacterium
OTU_1874	0	0	0	0	0	0	0	0	0	0	0	0	0	0	0	3	5	6	D_0__Bacteria	D_1__Verrucomicrobia	D_2__Verrucomicrobiae	D_3__Verrucomicrobiales	D_4__Verrucomicrobiaceae	D_5__Haloferula
OTU_2248	0	0	0	0	0	0	0	0	0	0	0	0	0	0	0	0	2	1	D_0__Bacteria	D_1__Verrucomicrobia	D_2__Verrucomicrobiae	D_3__Verrucomicrobiales	D_4__Verrucomicrobiaceae	D_5__Haloferula
OTU_1673	0	0	0	1	0	0	0	0	1	1	1	1	3	1	0	0	1	0	D_0__Bacteria	D_1__Verrucomicrobia	D_2__Verrucomicrobiae	D_3__Verrucomicrobiales	D_4__Verrucomicrobiaceae	D_5__uncultured	D_6__uncultured bacterium
OTU_1589	0	0	0	0	0	0	0	0	0	0	0	0	0	0	4	2	5	4	D_0__Bacteria	D_1__Verrucomicrobia	D_2__Verrucomicrobiae	D_3__Verrucomicrobiales	D_4__Verrucomicrobiaceae	D_5__uncultured	D_6__uncultured bacterium
OTU_175	0	0	0	0	0	0	0	0	0	0	0	0	0	0	0	0	0	0	D_0__Bacteria	D_1__WCHB1-60
OTU_473	0	1	0	0	0	0	0	0	0	0	0	0	136	0	1	0	0	0	D_0__Bacteria
OTU_1851	0	0	0	0	0	0	0	0	4	0	1	0	0	0	0	0	0	0	D_0__Bacteria
OTU_726	0	0	0	0	1	0	0	0	0	0	0	0	7	0	0	0	0	0	D_0__Bacteria
OTU_1124	0	0	0	0	0	0	0	0	0	0	0	0	0	0	0	0	1	1	D_0__Bacteria
OTU_2181	0	0	0	0	0	0	0	0	0	0	0	0	0	0	0	0	0	0	D_0__Bacteria
OTU_970	0	0	0	0	0	0	0	0	0	0	0	0	0	0	0	0	0	0	D_0__Bacteria
OTU_2346	0	0	0	0	0	0	0	0	0	0	0	0	0	0	0	0	0	0	D_0__Bacteria
OTU_437	0	0	0	0	1	0	0	1	1	0	0	0	0	326	500	46	60	73	Unassigned
OTU_305	1	0	1	0	1	0	445	3	3	536	115	988	0	6	1	2	2	2	Unassigned
OTU_62	26	17	11	480	394	42	48	214	147	143	80	59	0	27	1	0	1	2	Unassigned
OTU_1850	0	0	2	1	0	0	1	5	6	2	1	2	0	0	0	0	0	0	Unassigned
OTU_802	0	0	0	0	0	0	0	0	0	0	0	2	0	1	0	0	0	0	Unassigned
OTU_461	38	25	28	440	389	44	13	56	101	124	14	47	0	121	26	0	0	0	Unassigned
OTU_517	5	4	2	1	0	0	1	0	0	0	1	506	0	0	0	0	1	0	Unassigned
OTU_839	0	0	0	0	0	0	4	0	0	22	0	42	0	0	0	0	0	0	Unassigned
OTU_552	23	10	7	16	23	3	5	4	10	7	2	9	0	64	60	110	136	213	Unassigned
OTU_93	1	2	0	0	0	0	12	2	6	43	3	103	0	0	59	15	22	24	Unassigned
OTU_308	24	33	8	1134	688	116	107	188	278	498	132	415	0	26	133	50	51	67	Unassigned
OTU_495	0	0	0	0	0	0	0	0	0	0	0	1	8	0	0	0	0	0	Unassigned
OTU_273	4	2	0	0	0	1	1	1	0	1	3	2	3014	3	2	5	3	4	Unassigned
OTU_1556	0	0	0	0	0	0	2	0	0	0	0	4	0	0	0	0	0	0	Unassigned
OTU_579	0	0	0	0	0	0	0	1	0	0	0	0	60	0	0	0	0	0	Unassigned
OTU_1004	0	1	7	0	0	0	7	0	2	9	4	17	0	0	0	0	0	0	Unassigned
OTU_2461	0	0	0	1	0	0	0	0	0	0	1	0	0	0	2	0	0	0	Unassigned
OTU_37	0	0	0	0	0	0	0	0	0	0	0	0	0	2	0	0	0	0	Unassigned
OTU_544	41	37	30	160	292	16	30	161	48	68	63	101	0	13	0	2	2	1	Unassigned
OTU_491	38	100	106	20	30	14	39	77	112	65	43	32	0	25	11	1	1	0	Unassigned
OTU_475	54	45	36	153	127	11	40	115	128	43	25	29	0	1	1	5	2	4	Unassigned
OTU_101	1	0	0	0	0	0	8	0	0	13	2	41	0	7	0	0	0	0	Unassigned
OTU_403	0	0	0	0	0	0	0	0	0	0	1	0	821	2	1	1	0	0	Unassigned
OTU_240	2	5	2	18	16	0	1	9	3	9	1	2	0	0	0	0	0	2	Unassigned
OTU_995	0	0	0	0	0	0	0	0	0	6	1	1	0	2	12	8	6	7	Unassigned
OTU_21	1	3	1	0	0	1	1	1	0	6	5	13	0	1	5	9	6	9	Unassigned
OTU_446	3	5	1	7	41	0	8	23	10	8	6	8	0	211	135	141	87	127	Unassigned
OTU_2091	0	0	0	1	3	0	0	5	2	2	0	2	0	0	0	0	0	0	Unassigned
OTU_2484	0	0	1	0	0	0	2	0	0	0	0	5	0	2	0	0	0	1	Unassigned
OTU_60	0	1	0	0	0	0	0	0	0	0	0	1	107	0	0	0	0	0	Unassigned
OTU_470	0	0	0	0	0	0	20	0	0	18	1	773	0	6	0	0	0	0	Unassigned
OTU_123	0	0	0	0	0	0	0	0	0	0	0	0	0	71	38	20	9	14	Unassigned
OTU_849	0	0	0	0	0	0	0	0	0	0	0	0	0	0	0	0	0	0	Unassigned
OTU_715	0	0	0	0	0	0	12	0	0	3	2	39	0	0	0	0	0	0	Unassigned
OTU_2074	1	11	1	8	9	0	3	12	14	8	2	4	0	0	1	0	0	0	Unassigned
OTU_514	0	0	1	0	0	0	0	0	0	0	0	0	122	0	0	0	0	0	Unassigned
OTU_426	0	0	0	0	0	0	1	0	0	2	1	1	27	1	0	0	0	1	Unassigned
OTU_408	0	0	0	2	0	0	0	0	0	0	0	1	21	0	0	1	2	1	Unassigned
OTU_509	0	0	0	0	0	0	0	0	0	0	0	0	7	0	0	0	0	0	Unassigned
OTU_458	0	0	0	0	0	0	1	0	2	1	0	7	0	1	0	0	0	0	Unassigned
OTU_74	0	0	0	0	0	0	1	0	0	0	0	3	0	4	0	3	2	2	Unassigned
OTU_189	0	0	0	0	0	0	0	0	0	0	0	0	0	0	37	6	9	6	Unassigned
OTU_480	1	1	0	0	1	0	2	0	0	1	12	3	0	20	54	68	63	73	Unassigned
OTU_551	0	0	0	0	0	0	0	0	0	0	0	0	0	0	0	0	0	0	Unassigned
OTU_974	3	13	5	25	28	0	6	4	4	11	3	21	1	1	0	0	0	0	Unassigned
OTU_675	49	33	28	130	114	20	7	10	34	15	6	17	0	2	0	3	0	0	Unassigned
OTU_1579	0	0	0	0	0	0	0	0	0	0	0	0	0	0	0	0	0	0	Unassigned
OTU_396	1	0	0	0	0	0	0	0	0	0	0	0	42	0	1	1	0	0	Unassigned
OTU_58	0	1	0	1	1	0	0	0	0	0	1	1	166	0	0	0	1	0	Unassigned
OTU_776	0	0	0	0	0	0	0	0	0	0	0	0	0	3	2	0	0	0	Unassigned
OTU_1228	0	0	0	0	0	0	0	0	0	0	0	6	0	1	0	0	0	0	Unassigned
OTU_391	0	0	0	1	1	0	0	0	0	0	0	1	0	0	0	0	0	0	Unassigned
OTU_330	0	0	0	0	0	0	0	0	0	0	0	0	0	0	0	0	0	0	Unassigned
OTU_52	0	0	1	0	0	0	0	0	0	1	0	0	29	0	1	0	0	0	Unassigned
OTU_531	0	0	1	0	0	0	0	0	0	0	0	0	0	0	0	0	0	0	Unassigned
OTU_1077	0	0	0	0	0	0	0	0	0	0	0	7	0	0	0	0	0	0	Unassigned
OTU_105	0	0	0	0	0	0	7	0	0	12	0	132	0	0	0	0	0	0	Unassigned
OTU_82	0	0	1	0	0	0	0	0	0	0	0	0	62	0	0	0	0	0	Unassigned
OTU_197	0	1	1	0	0	0	1	0	0	0	0	0	0	8	4	0	0	0	Unassigned
OTU_394	0	0	0	1	0	0	0	0	0	0	0	0	0	1	0	0	1	0	Unassigned
OTU_575	0	2	3	3	2	1	0	0	1	2	1	3	0	1	1	0	1	2	Unassigned
OTU_576	0	0	0	0	0	0	0	1	0	0	0	2	0	1	1	0	0	0	Unassigned
OTU_589	0	0	1	0	0	0	0	0	0	0	0	0	0	0	0	0	0	0	Unassigned
OTU_130	0	0	0	0	0	0	0	0	0	0	0	0	67	0	0	0	0	1	Unassigned
OTU_157	1	0	0	0	0	0	2	0	0	0	0	1	0	0	0	0	0	0	Unassigned
OTU_833	0	1	0	0	0	0	0	0	0	1	2	1	0	1	11	1	1	1	Unassigned
OTU_329	0	0	0	0	0	0	1	0	0	0	1	10	0	1	0	0	0	0	Unassigned
OTU_646	1	0	0	1	0	0	0	0	0	0	0	0	0	5	6	1	1	1	Unassigned
OTU_152	0	0	0	0	0	0	0	0	0	0	0	5	0	0	0	0	0	0	Unassigned
OTU_2468	0	0	0	1	0	0	1	0	0	0	0	0	0	0	0	0	0	0	Unassigned
OTU_535	0	0	1	1	0	0	0	0	0	0	0	0	45	0	0	0	0	0	Unassigned
OTU_106	1	0	0	0	0	0	0	0	0	0	0	0	0	28	79	30	19	24	Unassigned
OTU_618	1	0	5	0	0	0	0	0	0	0	0	0	0	109	74	7	5	4	Unassigned
OTU_84	0	0	0	0	0	0	0	0	0	0	0	0	0	0	1	0	0	0	Unassigned
OTU_485	0	0	0	0	0	0	0	0	0	0	0	0	0	0	0	0	0	1	Unassigned
OTU_554	0	0	0	0	0	0	0	0	0	0	0	0	0	0	0	0	1	0	Unassigned
OTU_1309	0	0	0	0	0	0	0	0	0	0	0	0	0	1	15	6	2	2	Unassigned
OTU_332	0	0	0	0	0	0	0	0	0	0	0	0	0	0	0	0	0	0	Unassigned
OTU_629	0	0	0	0	0	0	0	0	0	0	0	0	0	0	0	0	0	0	Unassigned
OTU_1659	0	1	1	23	13	1	3	6	12	6	4	6	0	0	0	0	1	2	Unassigned
OTU_2052	0	0	0	0	0	0	1	0	0	12	1	5	0	0	0	0	0	0	Unassigned
OTU_571	0	0	0	0	0	0	0	0	0	0	0	0	0	2	0	0	0	0	Unassigned
OTU_927	0	0	0	0	0	0	0	0	0	2	0	5	0	0	0	0	0	0	Unassigned
OTU_631	0	0	0	0	0	0	0	0	0	0	0	0	43	0	0	0	0	0	Unassigned
OTU_1080	0	0	0	0	0	0	0	0	0	0	0	4	0	0	0	0	0	0	Unassigned
OTU_223	0	0	0	0	0	0	0	0	0	0	0	0	4	2	0	0	0	0	Unassigned
OTU_1814	1	2	1	6	1	0	2	2	11	4	1	0	0	0	0	0	0	0	Unassigned
OTU_1461	15	15	8	0	0	0	1	0	1	2	1	0	0	0	1	1	2	1	Unassigned
OTU_861	0	0	0	0	0	0	0	0	0	0	0	0	0	0	0	0	0	0	Unassigned
OTU_145	0	0	0	0	0	0	0	1	0	0	0	0	0	0	0	0	0	0	Unassigned
OTU_604	0	1	1	0	0	0	5	0	4	10	6	32	9	1	3	0	0	0	Unassigned
OTU_131	0	0	0	0	0	0	0	0	0	0	0	0	0	0	0	0	0	0	Unassigned
OTU_181	0	0	0	1	0	0	0	0	1	10	1	3	0	0	0	0	0	0	Unassigned
OTU_343	0	0	0	0	0	0	0	0	0	0	0	0	0	0	0	0	0	0	Unassigned
OTU_1843	0	0	0	0	0	0	0	0	0	0	0	0	0	0	0	0	0	0	Unassigned
OTU_1966	0	1	0	0	2	0	0	0	1	0	0	1	0	0	0	0	0	0	Unassigned
OTU_850	1	0	0	0	0	0	0	0	0	0	0	0	0	0	0	0	0	0	Unassigned
OTU_827	0	0	0	0	0	0	0	0	0	0	0	0	0	43	55	28	17	20	Unassigned
OTU_467	0	0	0	0	0	0	0	0	0	0	0	0	6	0	0	0	1	1	Unassigned
OTU_1493	0	0	0	0	0	0	0	0	0	0	0	0	0	1	0	0	0	0	Unassigned
OTU_415	1	0	0	1	0	0	0	1	0	1	1	42	0	0	0	0	0	1	Unassigned
OTU_167	0	0	0	2	0	0	1	1	4	2	1	1	0	6	3	1	5	2	Unassigned
OTU_665	1	0	0	0	0	0	3	0	0	5	1	42	0	7	0	0	0	0	Unassigned
OTU_2491	0	0	0	0	0	0	1	0	0	1	0	7	0	0	0	0	0	0	Unassigned
OTU_916	0	0	0	0	0	0	0	0	0	0	0	0	0	0	0	0	0	0	Unassigned
OTU_587	0	1	0	0	0	0	0	0	0	0	0	0	70	0	0	0	0	0	Unassigned
OTU_141	0	0	0	0	0	0	1	0	0	1	0	1	0	1	0	0	0	0	Unassigned
OTU_139	0	0	0	0	0	0	1	0	0	0	0	1	0	1	0	0	0	0	Unassigned
OTU_169	0	0	0	0	0	0	0	0	0	0	0	0	7	0	0	0	0	0	Unassigned
OTU_116	0	0	0	0	0	0	0	0	0	0	0	0	13	0	0	0	0	0	Unassigned
OTU_1458	0	0	0	41	31	3	2	12	10	17	5	16	0	0	2	0	0	0	Unassigned
OTU_2068	0	0	0	0	0	0	1	0	0	0	0	0	0	0	0	1	0	1	Unassigned
OTU_2075	0	0	0	4	5	0	0	1	0	0	0	0	0	0	0	0	0	0	Unassigned
OTU_598	0	0	0	0	0	0	1	0	0	0	0	15	0	0	0	0	0	0	Unassigned
OTU_1909	0	0	0	2	0	0	1	1	0	1	0	0	0	0	3	0	1	2	Unassigned
OTU_1645	0	0	0	0	0	0	0	0	0	0	0	0	0	0	0	0	0	0	Unassigned
OTU_1729	0	0	0	0	0	0	0	0	0	0	0	0	0	5	6	3	3	1	Unassigned
OTU_1083	0	0	0	0	0	0	0	0	0	0	0	0	52	0	3	0	0	0	Unassigned
OTU_1708	0	0	0	0	0	0	0	0	0	0	0	0	0	3	0	0	0	0	Unassigned
OTU_567	0	1	0	0	0	0	0	1	0	0	0	0	0	0	0	0	0	0	Unassigned
OTU_251	0	2	1	0	0	0	0	0	0	0	0	0	0	0	1	0	0	0	Unassigned
OTU_1248	0	0	0	0	0	0	0	0	0	1	0	0	0	0	0	0	0	0	Unassigned
OTU_156	0	0	0	0	0	0	0	0	0	0	0	0	0	48	11	2	3	1	Unassigned
OTU_659	0	0	0	0	0	0	0	0	0	0	0	0	0	1	0	0	0	0	Unassigned
OTU_791	0	2	1	0	0	0	0	0	4	4	1	4	0	0	4	8	2	6	Unassigned
OTU_607	0	0	0	0	0	0	0	0	0	0	1	0	0	4	0	0	0	0	Unassigned
OTU_22	0	1	0	0	0	0	0	0	0	0	0	0	0	0	1	0	0	0	Unassigned
OTU_1422	0	0	0	0	0	0	0	0	0	0	0	0	0	9	2	5	6	7	Unassigned
OTU_324	0	1	0	0	1	0	0	0	0	0	0	0	0	2	0	0	0	0	Unassigned
OTU_68	1	0	0	0	0	0	0	0	0	0	0	0	0	18	18	21	34	23	Unassigned
OTU_1200	0	0	0	0	0	0	1	0	0	12	2	14	0	0	0	0	0	0	Unassigned
OTU_917	0	0	0	0	0	0	0	0	0	0	0	0	0	0	0	0	0	0	Unassigned
OTU_1048	0	0	0	0	0	0	0	0	1	1	0	29	0	0	0	0	0	0	Unassigned
OTU_1227	0	0	0	0	0	0	0	0	0	0	0	4	0	0	0	0	0	0	Unassigned
OTU_222	0	0	0	0	0	0	0	0	0	0	0	0	0	0	0	0	0	0	Unassigned
OTU_1192	0	0	0	0	0	0	0	0	0	0	0	0	0	10	0	1	0	3	Unassigned
OTU_95	0	0	0	0	0	0	0	0	0	0	1	0	0	7	15	7	4	4	Unassigned
OTU_23	15	29	20	0	0	0	1	0	1	0	0	59	0	0	0	0	0	0	Unassigned
OTU_310	0	0	0	0	0	0	0	0	0	0	0	4	0	0	0	0	0	0	Unassigned
OTU_1689	0	0	0	0	0	0	0	0	0	0	0	0	0	0	6	0	0	0	Unassigned
OTU_964	0	0	0	0	0	0	3	0	0	0	0	1	0	3	0	0	0	0	Unassigned
OTU_15	35	33	15	1	0	0	4	0	1	0	0	22	0	1	1	0	1	0	Unassigned
OTU_1824	0	1	0	1	0	0	4	0	5	2	2	3	0	1	3	0	0	1	Unassigned
OTU_1213	1	3	7	0	0	0	0	0	0	0	0	0	0	0	0	0	0	0	Unassigned
OTU_88	0	0	0	0	0	0	0	0	0	0	0	1	1	0	0	0	0	0	Unassigned
OTU_1116	0	0	0	0	0	0	0	0	0	0	0	0	1	1	0	0	0	0	Unassigned
OTU_1735	0	0	0	0	0	0	2	0	0	1	0	0	0	0	0	0	0	0	Unassigned
OTU_2015	0	0	1	0	0	0	0	0	0	0	0	0	0	0	0	0	0	0	Unassigned
OTU_97	0	0	0	0	0	0	0	0	0	0	0	0	3	0	0	0	0	0	Unassigned
OTU_946	0	0	0	0	0	0	0	0	0	0	0	0	0	0	0	0	0	0	Unassigned
OTU_283	0	0	0	0	0	0	0	0	0	0	0	0	0	0	0	0	0	0	Unassigned
OTU_138	1	0	0	0	0	0	0	0	0	1	0	32	0	1	0	0	0	0	Unassigned
OTU_1405	0	0	0	0	0	0	0	0	0	0	0	0	0	0	0	0	0	0	Unassigned
OTU_1349	0	0	0	0	0	0	0	0	0	0	0	0	0	0	0	0	0	0	Unassigned
OTU_336	0	0	0	0	0	0	0	0	0	0	0	0	0	2	0	0	0	0	Unassigned
OTU_76	0	0	0	0	0	0	0	0	0	0	0	0	0	0	1	1	0	0	Unassigned
OTU_821	3	1	5	0	0	0	0	0	1	0	0	2	0	1	0	0	0	0	Unassigned
OTU_1187	0	0	0	0	0	0	0	0	0	0	0	12	0	0	0	0	0	0	Unassigned
OTU_1123	1	0	0	0	0	0	0	0	0	1	0	2	0	0	0	0	0	0	Unassigned
OTU_115	2	1	0	0	0	0	0	0	0	0	0	0	0	1	0	0	0	0	Unassigned
OTU_1394	0	0	0	0	0	0	0	0	0	0	0	0	0	0	0	0	0	0	Unassigned
OTU_577	0	0	0	0	0	0	0	0	0	0	0	0	0	0	0	0	0	0	Unassigned
OTU_154	0	0	0	0	0	0	0	0	0	0	0	0	32	0	0	0	0	0	Unassigned
OTU_65	0	0	0	0	0	0	1	0	1	1	0	0	1	0	0	0	1	0	Unassigned
OTU_1513	0	0	0	0	0	0	0	0	0	1	0	0	0	2	9	14	11	14	Unassigned
OTU_1075	1	1	1	0	0	0	2	0	0	1	0	1	0	1	0	0	0	0	Unassigned
OTU_1358	0	0	0	0	0	0	0	1	0	0	3	0	0	0	6	0	0	0	Unassigned
OTU_1888	0	0	0	0	0	0	0	0	0	0	0	0	0	0	0	0	0	0	Unassigned
OTU_1280	0	0	0	0	0	0	1	0	2	0	0	2	0	0	0	0	0	0	Unassigned
OTU_235	0	0	0	0	0	0	0	0	0	0	0	0	0	0	0	0	0	0	Unassigned
OTU_2366	0	0	0	0	0	0	0	0	0	0	0	0	0	0	0	0	0	0	Unassigned
OTU_1848	0	0	0	0	1	0	3	3	1	2	0	4	0	0	3	0	0	0	Unassigned
OTU_2179	0	0	0	0	0	0	0	0	0	0	0	0	0	0	0	0	0	0	Unassigned
OTU_523	0	0	0	0	0	0	0	0	0	0	0	0	0	0	0	0	0	0	Unassigned
OTU_1826	0	0	0	8	2	0	0	2	1	2	0	2	0	0	0	0	0	0	Unassigned
OTU_1091	0	0	2	0	0	0	0	0	0	0	0	0	0	3	6	1	0	0	Unassigned
OTU_269	0	0	0	0	0	0	0	0	0	0	0	0	0	2	0	0	0	0	Unassigned
OTU_1014	0	0	0	0	0	0	0	0	0	0	0	0	0	38	23	1	0	0	Unassigned
OTU_845	0	0	0	0	0	0	0	0	0	0	0	0	0	0	0	0	0	0	Unassigned
OTU_1889	0	0	0	0	0	0	0	0	0	0	0	0	4	0	0	0	0	0	Unassigned
OTU_263	0	0	0	0	0	0	0	0	0	0	0	7	0	0	0	0	0	0	Unassigned
OTU_2480	0	1	0	0	0	0	1	0	0	1	0	20	0	0	0	0	0	0	Unassigned
OTU_77	0	0	0	0	0	0	1	0	0	0	0	0	0	0	0	0	0	0	Unassigned
OTU_1402	0	0	0	0	0	0	0	0	0	0	0	0	0	0	0	0	0	0	Unassigned
OTU_1892	0	0	0	0	0	0	0	0	0	0	0	0	0	1	0	0	0	0	Unassigned
OTU_1188	1	0	1	0	1	0	1	0	2	2	1	1	0	1	0	1	0	2	Unassigned
OTU_1403	0	0	0	0	0	0	0	0	0	0	0	0	0	0	0	0	0	0	Unassigned
OTU_472	1	1	1	0	0	0	1	1	0	0	0	0	0	0	2	6	2	5	Unassigned
OTU_86	0	0	0	0	0	0	0	0	0	0	0	0	0	0	0	0	1	0	Unassigned
OTU_27	10	11	9	0	0	0	1	0	0	0	0	0	0	0	0	0	0	0	Unassigned
OTU_1345	0	0	0	0	0	0	0	0	0	0	0	0	0	0	0	0	0	0	Unassigned
OTU_85	0	0	0	0	0	0	0	0	0	1	0	0	43	1	0	0	0	0	Unassigned
OTU_128	0	0	0	0	0	0	0	0	0	0	0	0	0	0	0	0	0	0	Unassigned
OTU_582	0	0	0	0	0	0	0	0	0	0	0	0	0	0	0	0	0	0	Unassigned
OTU_1027	0	0	0	0	0	0	1	0	0	1	2	7	0	0	0	0	0	0	Unassigned
OTU_73	3	0	1	0	0	0	0	0	0	0	0	7	0	0	3	0	0	0	Unassigned
OTU_745	1	0	0	0	0	0	0	0	0	0	0	0	0	0	0	0	0	0	Unassigned
OTU_41	1	1	1	0	0	0	0	0	0	1	0	0	0	1	0	1	0	0	Unassigned
OTU_2096	0	0	0	0	0	0	1	0	1	0	0	2	0	1	5	0	0	0	Unassigned
OTU_1581	0	0	0	0	0	0	0	0	0	0	0	0	0	0	0	0	0	0	Unassigned
OTU_2101	0	0	0	0	0	0	1	0	0	0	0	3	0	0	0	0	0	0	Unassigned
OTU_584	3	0	0	0	0	0	0	0	0	0	0	0	0	0	0	24	23	18	Unassigned
OTU_614	0	0	0	0	0	0	0	0	0	0	0	0	0	0	0	0	0	0	Unassigned
OTU_268	0	0	0	0	0	0	0	0	0	0	0	1	0	0	0	0	0	0	Unassigned
OTU_967	0	0	0	0	0	0	0	0	0	0	0	0	0	1	0	0	0	0	Unassigned
OTU_2443	0	1	0	0	0	0	0	0	0	0	0	0	0	0	0	0	0	0	Unassigned
OTU_2502	0	0	0	0	0	0	0	0	0	0	0	0	0	0	11	0	0	0	Unassigned
OTU_243	0	0	0	0	0	0	1	0	0	0	0	4	0	1	0	0	0	0	Unassigned
OTU_570	0	0	0	0	0	0	0	0	0	0	0	0	0	0	0	0	0	0	Unassigned
[truncated: 533 more rows]
